# Supplementary material for: Transcriptome sequencing revealed that knocking down FOXL2 affected cell proliferation, the cell cycle, and DNA replication in chicken pre-ovulatory follicle cells
Source: PLoS One. 2020 Jul 9;15(7):e0234795. doi: 10.1371/journal.pone.0234795 (PMC7347172; doi:10.1371/journal.pone.0234795)
Supplement: S1 File — (XLSX) [file pone.0234795.s004.xlsx]

## Sheet: poGC(DEGs)
#ID	gene_name	T1_FPKM	T1_count	T2_FPKM	T2_count	T3_FPKM	T3_count	T4_FPKM	T4_count	T5_FPKM	T5_count	T6_FPKM	T6_count	T7_FPKM	T7_count	T8_FPKM	T8_count	Pvalue	log2FC	regulated	COG_class	COG_class_annotation	GO_annotation	KEGG_annotation	KEGG_pathway_annotation	KOG_class	KOG_class_annotation	Pfam_annotation	Swiss_Prot_annotation	eggNOG_class	eggNOG_class_annotation	NR_annotation	GO_second_level_annotation
gene10058	VRTN	0.360797	73	0.254651	50	0.278918	68	0.231589	46	0.127702	20	0.207977	42	0.17235	39	0.117961	26	0.0132417	0.589767	up	--	--	--	--	--	--	--	Transposase	Vertnin GN=vrtn OS=Danio rerio (Zebrafish) PE=2 SV=1	S	Function unknown	PREDICTED: vertnin isoform X11 [Gallus gallus]	--
gene10066	PROX2	2.74011	616	1.4188	371	1.34357	552	1.68777	327	0.894609	184	0.909009	222	1.10788	245	0.73372	195	6.97627e-07	0.887499	up	--	--	--	--	--	[K]	Transcription	Homeo-prospero domain	Prospero homeobox protein 1 GN=PROX1 OS=Gallus gallus (Chicken) PE=2 SV=1	K	Transcription	PREDICTED: prospero homeobox protein 2 isoform X3 [Gallus gallus]	--
gene10087	ESRRB	5.76457	1572	5.92391	1549	5.67739	1865	5.57283	1518	8.19652	1786	8.13301	2285	8.70302	2631	8.92651	2665	1.47091e-34	-0.628095	down	--	--	Molecular Function: sequence-specific DNA binding transcription factor activity (GO:0003700);; Molecular Function: steroid hormone receptor activity (GO:0003707);; Molecular Function: steroid binding (GO:0005496);; Cellular Component: nucleus (GO:0005634);; Biological Process: transcription, DNA-templated (GO:0006351);; Molecular Function: zinc ion binding (GO:0008270);; Molecular Function: seque…	K08553|0|apla:101794592|ESRRB; estrogen-related receptor beta; K08553 estrogen-related receptor beta (A)	--	[T]	Signal transduction mechanisms	Ligand-binding domain of nuclear hormone receptor;; Zinc finger, C4 type (two domains)	Estrogen receptor GN=ESR1 OS=Taeniopygia guttata (Zebra finch) PE=2 SV=1	K	Transcription	PREDICTED: steroid hormone receptor ERR2 isoform X1 [Anas platyrhynchos]	molecular function: nucleic acid binding transcription factor activity (GO:0001071);; biological process: biological regulation (GO:0065007);; molecular function: receptor activity (GO:0004872);; molecular function: molecular transducer activity (GO:0060089);; biological process: cellular process (GO:0009987);; biological process: signaling (GO:0023052);; biological process: single-organism proce…
gene10117	NRXN3	4.38676	859	3.48584	875	3.86453	1060	3.71188	940	2.5036	444	2.08761	462	2.39046	709	1.89756	505	1.03144e-08	0.672712	up	--	--	Biological Process: angiogenesis (GO:0001525);; Molecular Function: receptor activity (GO:0004872);; Biological Process: cell adhesion (GO:0007155);; Biological Process: synaptic transmission (GO:0007268);; Biological Process: synapse assembly (GO:0007416);; Cellular Component: integral component of membrane (GO:0016021);; Molecular Function: metal ion binding (GO:0046872);;	K07377|0|gga:423385|NRXN3; neurexin 3; K07377 neurexin (A)	Cell adhesion molecules (CAMs) (ko04514)	[T]	Signal transduction mechanisms	Laminin G domain;; Laminin G domain;; Concanavalin A-like lectin/glucanases superfamily;; EGF-like domain;; Syndecan domain	Neurexin-3 (Precursor) OS=Gallus gallus (Chicken) PE=1 SV=1	T	Signal transduction mechanisms	neurexin 3 isoform a precursor [Gallus gallus]	biological process: developmental process (GO:0032502);; biological process: single-organism process (GO:0044699);; molecular function: receptor activity (GO:0004872);; biological process: biological adhesion (GO:0022610);; biological process: cellular process (GO:0009987);; biological process: signaling (GO:0023052);; biological process: cellular component organization or biogenesis (GO:0071840)…
gene10125	TSHR	0.227442	30	0.24692	32	0.119472	19	0.182624	24	0.38574	39	0.315701	42	0.512237	76	0.488943	69	0.000829989	-0.828781	down	--	--	Molecular Function: thyroid-stimulating hormone receptor activity (GO:0004996);; Cellular Component: plasma membrane (GO:0005886);; Biological Process: adenylate cyclase-activating G-protein coupled receptor signaling pathway (GO:0007189);; Biological Process: adult locomotory behavior (GO:0008344);; Cellular Component: integral component of membrane (GO:0016021);; Biological Process: B cell diff…	K04249|0|fpg:101919866|TSHR; thyroid stimulating hormone receptor; K04249 thyroid stimulating hormone receptor (A)	Neuroactive ligand-receptor interaction (ko04080)	[T]	Signal transduction mechanisms	7 transmembrane receptor (rhodopsin family);; Leucine rich repeat;; Leucine rich repeats (6 copies)	Lutropin-choriogonadotropic hormone receptor {ECO:0000250|UniProtKB:P22888} (Precursor) OS=Gallus gallus (Chicken) PE=2 SV=2	T	Signal transduction mechanisms	thyrotropin receptor isoform 1 precursor [Gallus gallus]	molecular function: receptor activity (GO:0004872);; molecular function: molecular transducer activity (GO:0060089);; biological process: cellular process (GO:0009987);; biological process: signaling (GO:0023052);; biological process: single-organism process (GO:0044699);; biological process: response to stimulus (GO:0050896);; biological process: biological regulation (GO:0065007);; cellular com…
gene10127	STON2	2.85234	1170	3.0891	1198	2.7557	1279	2.21494	816	1.87713	588	1.382	538	1.48567	646	1.37875	581	6.35683e-07	0.725675	up	--	--	Biological Process: intracellular protein transport (GO:0006886);; Biological Process: endocytosis (GO:0006897);; Cellular Component: clathrin adaptor complex (GO:0030131);;	--	--	[U]	Intracellular trafficking, secretion, and vesicular transport	Stonin 2;; Adaptor complexes medium subunit family	AP-2 complex subunit mu GN=ap2m1 OS=Xenopus tropicalis (Western clawed frog) PE=2 SV=1	U	Intracellular trafficking, secretion, and vesicular transport	PREDICTED: stonin-2 isoform X6 [Gallus gallus]	biological process: localization (GO:0051179);; cellular component: cell (GO:0005623);; cellular component: membrane (GO:0016020);; cellular component: macromolecular complex (GO:0032991);; cellular component: membrane part (GO:0044425);; cellular component: cell part (GO:0044464)
gene10160	CCDC88C	2.34728	987	2.53068	1064	2.50603	1292	2.3213	971	3.94884	1277	3.6547	1559	3.79395	1837	3.81876	1726	2.04721e-24	-0.672018	down	--	--	--	--	--	[S]	Function unknown	HOOK protein	Daple-like protein GN=ccdc88c OS=Xenopus laevis (African clawed frog) PE=1 SV=1	S	Function unknown	PREDICTED: protein Daple isoform X5 [Gallus gallus]	--
gene10164	FBLN5	0.897622	254	1.06467	269	0.987707	324	1.4139	327	2.58441	517	2.22386	617	2.39118	792	2.35448	645	2.19524e-23	-1.17617	down	--	--	Molecular Function: transmembrane signaling receptor activity (GO:0004888);; Molecular Function: calcium ion binding (GO:0005509);; Cellular Component: cytoplasm (GO:0005737);; Biological Process: blood coagulation (GO:0007596);; Molecular Function: protein C-terminus binding (GO:0008022);; Cellular Component: membrane (GO:0016020);; Biological Process: protein localization to cell surface (GO:00…	K17340|0|gga:423413|FBLN5; fibulin 5; K17340 fibulin 5 (A)	--	[T]	Signal transduction mechanisms	Calcium-binding EGF domain;; Complement Clr-like EGF-like;; Coagulation Factor Xa inhibitory site;; EGF domain;; EGF-like domain	Fibulin-1 (Precursor) GN=FBLN1 OS=Gallus gallus (Chicken) PE=2 SV=2	T	Signal transduction mechanisms	fibulin-5 precursor [Gallus gallus]	molecular function: receptor activity (GO:0004872);; molecular function: molecular transducer activity (GO:0060089);; biological process: cellular process (GO:0009987);; biological process: signaling (GO:0023052);; biological process: single-organism process (GO:0044699);; biological process: response to stimulus (GO:0050896);; biological process: biological regulation (GO:0065007);; molecular fu…
gene10170	RIN3	5.66073	1350	5.99833	1374	5.37976	1494	5.85227	1354	3.01277	535	3.25576	778	3.76789	1002	3.62648	835	2.71956e-15	0.710678	up	--	--	Biological Process: signal transduction (GO:0007165);;	--	--	[U]	Intracellular trafficking, secretion, and vesicular transport	Vacuolar sorting protein 9 (VPS9) domain;; Ras association (RalGDS/AF-6) domain	GTPase-activating protein and VPS9 domain-containing protein 1 GN=gapvd1 OS=Xenopus laevis (African clawed frog) PE=2 SV=1	U	Intracellular trafficking, secretion, and vesicular transport	PREDICTED: ras and Rab interactor 3 isoform X3 [Gallus gallus]	biological process: cellular process (GO:0009987);; biological process: response to stimulus (GO:0050896);; biological process: biological regulation (GO:0065007)
gene10171	LGMN	77.0683	10459	100.762	12102	93.2241	15049	98.6766	11927	134.512	12807	149.425	18517	140.159	19431	146.181	19348	2.07762e-16	-0.597865	down	--	--	Biological Process: response to acid chemical (GO:0001101);; Molecular Function: cysteine-type endopeptidase activity (GO:0004197);; Cellular Component: late endosome (GO:0005770);; Biological Process: proteolysis (GO:0006508);; Biological Process: negative regulation of multicellular organism growth (GO:0040015);; Biological Process: negative regulation of neuron apoptotic process (GO:0043524);;…	K01369|0|gga:423418|LGMN; legumain; K01369 legumain [EC:3.4.22.34] (A)	Lysosome (ko04142)	[O]	Posttranslational modification, protein turnover, chaperones	Peptidase C13 family	--	O	Posttranslational modification, protein turnover, chaperones	PREDICTED: legumain isoform X3 [Gallus gallus]	biological process: response to stimulus (GO:0050896);; molecular function: catalytic activity (GO:0003824);; biological process: metabolic process (GO:0008152);; cellular component: cell (GO:0005623);; cellular component: organelle (GO:0043226);; cellular component: cell part (GO:0044464);; biological process: biological regulation (GO:0065007)
gene10192	PPP4R4	1.82677	419	2.19669	492	1.99348	570	2.24013	495	3.61855	644	3.41	780	3.31602	863	3.55821	880	2.79998e-16	-0.768798	down	--	--	Cellular Component: cytoplasm (GO:0005737);; Cellular Component: protein serine/threonine phosphatase complex (GO:0008287);; Molecular Function: protein phosphatase regulator activity (GO:0019888);; Biological Process: negative regulation of phosphoprotein phosphatase activity (GO:0032515);; Biological Process: regulation of protein serine/threonine phosphatase activity (GO:0080163);;	K15426|0|fpg:101915973|PPP4R4; protein phosphatase 4, regulatory subunit 4; K15426 serine/threonine-protein phosphatase 4 regulatory subunit 4 (A)	--	[T]	Signal transduction mechanisms	HEAT repeat;; HEAT repeats;; Vacuolar 14 Fab1-binding region	--	T	Signal transduction mechanisms	PREDICTED: serine/threonine-protein phosphatase 4 regulatory subunit 4 isoform X2 [Gallus gallus]	cellular component: cell (GO:0005623);; cellular component: cell part (GO:0044464);; cellular component: macromolecular complex (GO:0032991);; molecular function: enzyme regulator activity (GO:0030234);; biological process: biological regulation (GO:0065007)
gene10193	SERPINA10	0.038104	4	0.02425	3	0.072307	10	0.033837	4	0.138948	12	0.106959	12	0.12306	15	0.132461	15	0.0158185	-0.65229	down	[O]	Posttranslational modification, protein turnover, chaperones	--	--	--	[V]	Defense mechanisms	Serpin (serine protease inhibitor)	Alpha-1-antitrypsin homolog (Precursor) OS=Cyprinus carpio (Common carp) PE=2 SV=1	V	Defense mechanisms	PREDICTED: protein Z-dependent protease inhibitor isoform X2 [Gallus gallus]	--
gene102	PLXNA4B	0.921684	676	1.22127	721	0.97541	804	1.31403	698	0.466891	259	0.619665	279	0.774419	422	0.725016	392	1.49998e-17	0.955639	up	--	--	Cellular Component: intracellular (GO:0005622);; Cellular Component: integral component of membrane (GO:0016021);; Molecular Function: semaphorin receptor activity (GO:0017154);; Biological Process: facial nerve morphogenesis (GO:0021610);; Biological Process: glossopharyngeal nerve morphogenesis (GO:0021615);; Biological Process: trigeminal nerve morphogenesis (GO:0021636);; Biological Process: …	K06820|0|gga:427941|PLXNA4B, PLXNA4; plexin A4, B; K06820 plexin A (A)	--	[T]	Signal transduction mechanisms	Sema domain;; Plexin repeat	Plexin-A4 (Precursor) GN=plxna4 OS=Danio rerio (Zebrafish) PE=2 SV=1	T	Signal transduction mechanisms	PREDICTED: plexin-A4 isoform X5 [Gallus gallus]	cellular component: cell (GO:0005623);; cellular component: cell part (GO:0044464);; cellular component: membrane (GO:0016020);; cellular component: membrane part (GO:0044425);; molecular function: receptor activity (GO:0004872);; molecular function: molecular transducer activity (GO:0060089);; biological process: cellular process (GO:0009987);; biological process: signaling (GO:0023052);; biolog…
gene10205	SYNE3	0.801609	643	0.805	646	0.769928	736	1.50296	811	0.237303	151	0.272838	190	0.320948	298	0.302182	269	2.14669e-22	1.43538	up	--	--	Molecular Function: actin binding (GO:0003779);; Cellular Component: nuclear outer membrane (GO:0005640);; Biological Process: regulation of cell shape (GO:0008360);; Cellular Component: integral component of membrane (GO:0016021);; Cellular Component: SUN-KASH complex (GO:0034993);; Biological Process: cytoskeletal anchoring at nuclear membrane (GO:0090286);;	--	--	--	--	Nuclear envelope localisation domain;; Spectrin repeat	--	S	Function unknown	PREDICTED: nesprin-3 isoform X11 [Gallus gallus]	molecular function: binding (GO:0005488);; cellular component: cell (GO:0005623);; cellular component: membrane (GO:0016020);; cellular component: organelle (GO:0043226);; cellular component: organelle part (GO:0044422);; cellular component: membrane part (GO:0044425);; cellular component: cell part (GO:0044464);; biological process: biological regulation (GO:0065007);; cellular component: macrom…
gene10212	BDKRB1	1.58834	112	1.4376	100	1.73266	143	1.28625	86	2.53585	135	2.00968	141	2.404	179	2.41438	181	0.000251163	-0.588257	down	--	--	Molecular Function: bradykinin receptor activity (GO:0004947);; Biological Process: inflammatory response (GO:0006954);; Biological Process: response to mechanical stimulus (GO:0009612);; Cellular Component: integral component of membrane (GO:0016021);; Biological Process: response to lipopolysaccharide (GO:0032496);; Molecular Function: peptide binding (GO:0042277);;	K03915|0|gga:772372|BDKRB1; bradykinin receptor B1; K03915 bradykinin receptor B1 (A)	Calcium signaling pathway (ko04020);; Neuroactive ligand-receptor interaction (ko04080);; Regulation of actin cytoskeleton (ko04810)	[R]	General function prediction only	7 transmembrane receptor (rhodopsin family);; Serpentine type 7TM GPCR chemoreceptor Srw	Type-1 angiotensin II receptor A GN=agtr1-a OS=Xenopus laevis (African clawed frog) PE=2 SV=2	T	Signal transduction mechanisms	B1 bradykinin receptor [Gallus gallus]	molecular function: receptor activity (GO:0004872);; molecular function: molecular transducer activity (GO:0060089);; biological process: cellular process (GO:0009987);; biological process: signaling (GO:0023052);; biological process: single-organism process (GO:0044699);; biological process: response to stimulus (GO:0050896);; biological process: biological regulation (GO:0065007);; cellular com…
gene10228	CCDC85C	41.3165	12174	38.3095	10998	39.723	13985	41.7625	12008	27.8002	6193	23.8838	7045	26.7153	8652	26.4606	8247	6.50103e-26	0.586771	up	--	--	--	--	--	[S]	Function unknown	Uncharacterized conserved proteins (DUF2216)	Coiled-coil domain-containing protein 85C GN=ccdc85c OS=Xenopus tropicalis (Western clawed frog) PE=2 SV=1	S	Function unknown	PREDICTED: coiled-coil domain-containing protein 85C isoform X1 [Anas platyrhynchos]	--
gene10249	DIO3	303.239	23816	309.997	23602	301.801	28189	293.885	22496	441.271	26596	480.551	37704	448.337	39371	430.754	36216	2.97821e-41	-0.617062	down	--	--	Molecular Function: thyroxine 5'-deiodinase activity (GO:0004800);; Cellular Component: plasma membrane (GO:0005886);; Cellular Component: endosome membrane (GO:0010008);; Cellular Component: integral component of membrane (GO:0016021);; Molecular Function: thyroxine 5-deiodinase activity (GO:0033798);; Biological Process: hormone biosynthetic process (GO:0042446);;	K07754|5.25935e-171|gga:395939|DIO3; deiodinase, iodothyronine, type III (EC:1.97.1.11); K07754 thyroxine 5-deiodinase [EC:1.97.1.11] (A)	--	--	--	Iodothyronine deiodinase;; Iodothyronine deiodinase	Type III iodothyronine deiodinase (Fragment) GN=DIO3 OS=Gallus gallus (Chicken) PE=2 SV=3	S	Function unknown	type III iodothyronine deiodinase [Gallus gallus]	molecular function: catalytic activity (GO:0003824);; biological process: metabolic process (GO:0008152);; biological process: single-organism process (GO:0044699);; cellular component: cell (GO:0005623);; cellular component: membrane (GO:0016020);; cellular component: cell part (GO:0044464);; cellular component: organelle (GO:0043226);; cellular component: organelle part (GO:0044422);; cellular …
gene10273	LOC423478	13.3865	2575	13.1634	2447	12.2777	2836	10.9793	2046	17.737	2621	18.2884	3564	19.9969	4320	19.5759	4100	9.43687e-18	-0.649048	down	--	--	--	--	--	--	--	Exocyst complex component Sec6	Exocyst complex component 3-like protein GN=exoc3l1 OS=Danio rerio (Zebrafish) PE=2 SV=1	S	Function unknown	PREDICTED: exocyst complex component 3-like isoform X1 [Gallus gallus]	--
gene10292	KIF26A	0.127899	57	0.1607	70	0.104859	56	0.155222	68	0.058772	21	0.069826	32	0.083249	42	0.062316	30	0.00201929	0.708131	up	--	--	--	K10404|0|gga:423489|KIF26A; kinesin family member 26A; K10404 kinesin family member 26 (A)	--	[Z]	Cytoskeleton	Kinesin motor domain	Kinesin-like protein KIF15-B GN=kif15-b OS=Xenopus laevis (African clawed frog) PE=1 SV=1	Z	Cytoskeleton	PREDICTED: kinesin family member 26A [Gallus gallus]	--
gene1031	CALD1	0.927031	189	1.4353	279	1.1991	300	1.26119	255	3.24541	524	3.22476	629	3.75118	773	3.2707	751	8.8529e-27	-1.4026	down	--	--	Molecular Function: actin binding (GO:0003779);; Molecular Function: calmodulin binding (GO:0005516);; Cellular Component: plasma membrane (GO:0005886);; Biological Process: muscle contraction (GO:0006936);; Molecular Function: myosin binding (GO:0017022);; Cellular Component: myofibril (GO:0030016);; Cellular Component: actin cap (GO:0030478);;	K12327|1.61222e-175|gga:373965|CALD1; caldesmon 1; K12327 caldesmon (A)	Vascular smooth muscle contraction (ko04270)	--	--	Caldesmon	Caldesmon GN=CALD1 OS=Gallus gallus (Chicken) PE=1 SV=2	Z	Cytoskeleton	caldesmon [Gallus gallus]	molecular function: binding (GO:0005488);; cellular component: cell (GO:0005623);; cellular component: membrane (GO:0016020);; cellular component: cell part (GO:0044464);; biological process: multicellular organismal process (GO:0032501);; biological process: single-organism process (GO:0044699);; cellular component: organelle (GO:0043226);; cellular component: organelle part (GO:0044422)
gene10331	BTBD6	1.7393	300	1.94758	333	1.84792	395	1.50346	258	2.38391	317	2.48542	433	2.85564	557	2.85536	535	1.568e-06	-0.586942	down	--	--	--	K10478|0|gga:101752037|BTBD6; BTB (POZ) domain containing 6; K10478 BTB/POZ domain-containing protein 3/6 (A)	--	[S]	Function unknown	PHR domain;; BTB/POZ domain;; BTB And C-terminal Kelch	BTB/POZ domain-containing protein 6 GN=btbd6 OS=Xenopus laevis (African clawed frog) PE=1 SV=1	R	General function prediction only	PREDICTED: BTB/POZ domain-containing protein 6 [Gallus gallus]	--
gene10334	HSPA2	92.373	12153	122.252	15591	121.86	19066	135.719	17403	319.062	32212	327.846	43088	263.401	38746	289.325	40747	4.20651e-31	-1.32621	down	[O]	Posttranslational modification, protein turnover, chaperones	Cellular Component: synaptonemal complex (GO:0000795);; Cellular Component: male germ cell nucleus (GO:0001673);; Molecular Function: protein binding (GO:0005515);; Molecular Function: ATP binding (GO:0005524);; Cellular Component: mitochondrion (GO:0005739);; Biological Process: male meiosis I (GO:0007141);; Biological Process: spermatid development (GO:0007286);; Biological Process: response to…	K03283|0|mgp:100541049|HSPA2; heat shock 70kDa protein 2; K03283 heat shock 70kDa protein 1/8 (A)	Spliceosome (ko03040);; MAPK signaling pathway (ko04010);; Protein processing in endoplasmic reticulum (ko04141);; Endocytosis (ko04144);; Influenza A (ko05164)	[O]	Posttranslational modification, protein turnover, chaperones	Hsp70 protein;; MreB/Mbl protein;; NAD-specific glutamate dehydrogenase;; NAD-specific glutamate dehydrogenase	Heat shock 70 kDa protein OS=Gallus gallus (Chicken) PE=1 SV=1	O	Posttranslational modification, protein turnover, chaperones	heat shock protein 70 [Gallus gallus]	cellular component: cell (GO:0005623);; cellular component: membrane-enclosed lumen (GO:0031974);; cellular component: organelle (GO:0043226);; cellular component: organelle part (GO:0044422);; cellular component: cell part (GO:0044464);; molecular function: binding (GO:0005488);; biological process: reproduction (GO:0000003);; biological process: cellular process (GO:0009987);; biological proces…
gene10338	AKAP5	0.078896	27	0.078605	26	0.088958	37	0.057454	20	0.148686	39	0.17711	61	0.16479	63	0.145286	54	0.000183606	-0.848564	down	--	--	--	K16522|0|gga:423506|AKAP5; A kinase (PRKA) anchor protein 5; K16522 A-kinase anchor protein 5 (A)	--	--	--	--	--	T	Signal transduction mechanisms	PREDICTED: A-kinase anchor protein 5 [Gallus gallus]	--
gene10355	KCNH5	0.678133	633	0.506143	437	0.569528	575	0.565822	424	0.294829	167	0.215169	161	0.198928	191	0.253961	238	4.12079e-14	1.20375	up	[T]	Signal transduction mechanisms	Molecular Function: phosphorelay sensor kinase activity (GO:0000155);; Molecular Function: voltage-gated potassium channel activity (GO:0005249);; Cellular Component: intracellular (GO:0005622);; Cellular Component: cell surface (GO:0009986);; Biological Process: regulation of G2/M transition of mitotic cell cycle (GO:0010389);; Cellular Component: integral component of membrane (GO:0016021);;	K04908|0|gga:423514|KCNH5; potassium voltage-gated channel, subfamily H (eag-related), member 5; K04908 potassium voltage-gated channel Eag-related subfamily H member 5 (A)	--	[P]	Inorganic ion transport and metabolism	Ion transport protein;; PAS domain;; Ion channel;; Cyclic nucleotide-binding domain;; PAS fold	Potassium voltage-gated channel subfamily H member 2 (Fragment) GN=KCNH2 OS=Gallus gallus (Chicken) PE=2 SV=1	P	Inorganic ion transport and metabolism	PREDICTED: potassium voltage-gated channel subfamily H member 5 isoform X3 [Gallus gallus]	molecular function: catalytic activity (GO:0003824);; molecular function: receptor activity (GO:0004872);; molecular function: molecular transducer activity (GO:0060089);; biological process: metabolic process (GO:0008152);; biological process: cellular process (GO:0009987);; biological process: signaling (GO:0023052);; biological process: single-organism process (GO:0044699);; biological process…
gene10376	SIX1	0.049116	5	0.133154	14	0.145278	18	0.258759	26	0.717922	56	0.46356	47	0.700524	80	0.616428	67	5.43356e-06	-1.21639	down	--	--	Biological Process: extraocular skeletal muscle development (GO:0002074);; Molecular Function: sequence-specific DNA binding transcription factor activity (GO:0003700);; Cellular Component: nucleus (GO:0005634);; Cellular Component: cytoplasm (GO:0005737);; Biological Process: regulation of transcription, DNA-templated (GO:0006355);; Biological Process: apoptotic process (GO:0006915);; Biological…	K15614|3.43747e-179|gga:693262|SIX1; SIX homeobox 1; K15614 homeobox protein SIX1 (A)	--	[K]	Transcription	Homeobox domain;; Homeobox KN domain	Homeobox protein six1b GN=six1b OS=Danio rerio (Zebrafish) PE=1 SV=1	K	Transcription	homeobox protein SIX1 [Gallus gallus]	biological process: multicellular organismal process (GO:0032501);; biological process: developmental process (GO:0032502);; biological process: single-organism process (GO:0044699);; molecular function: nucleic acid binding transcription factor activity (GO:0001071);; biological process: biological regulation (GO:0065007);; cellular component: cell (GO:0005623);; cellular component: organelle (G…
gene10391	GPR135	0.193947	58	0.130245	38	0.163709	59	0.148234	44	0.232722	54	0.269294	81	0.306638	103	0.333308	107	0.000337942	-0.736388	down	--	--	--	K08427|0|phi:102107767|GPR135; G protein-coupled receptor 135; K08427 G protein-coupled receptor 135 (A)	--	[R]	General function prediction only	7 transmembrane receptor (rhodopsin family)	--	T	Signal transduction mechanisms	PREDICTED: probable G-protein coupled receptor 135, partial [Haliaeetus leucocephalus]	--
gene10397	DACT1	4.73097	975	3.81855	930	4.043	1080	3.83804	921	9.29868	1603	9.23773	1918	8.9278	2080	8.04145	2018	1.06187e-58	-1.06347	down	--	--	Biological Process: negative regulation of transcription from RNA polymerase II promoter (GO:0000122);; Biological Process: gastrulation with mouth forming second (GO:0001702);; Molecular Function: beta-catenin binding (GO:0008013);; Biological Process: positive regulation of Wnt signaling pathway (GO:0030177);; Cellular Component: beta-catenin destruction complex (GO:0030877);; Biological Proces…	--	--	--	--	Dapper	Dapper 1-B GN=dact1-b OS=Xenopus laevis (African clawed frog) PE=1 SV=1	T	Signal transduction mechanisms	dapper homolog 1 [Gallus gallus]	biological process: biological regulation (GO:0065007);; biological process: multicellular organismal process (GO:0032501);; biological process: developmental process (GO:0032502);; biological process: single-organism process (GO:0044699);; molecular function: binding (GO:0005488);; cellular component: cell (GO:0005623);; cellular component: macromolecular complex (GO:0032991);; cellular componen…
gene10409	SLC35F4	0.436527	43	0.707965	65	0.517823	64	0.331982	33	0.082612	7	0.123221	14	0.140703	17	0.089855	11	1.60072e-06	1.24888	up	--	--	--	K15288|0|mgp:100547987|SLC35F4; solute carrier family 35, member F4; K15288 solute carrier family 35, member F3/4 (A)	--	[R]	General function prediction only	Multidrug resistance efflux transporter;; EamA-like transporter family;; Eukaryotic protein of unknown function (DUF914)	--	R	General function prediction only	PREDICTED: solute carrier family 35 member F4 isoform X2 [Meleagris gallopavo]	--
gene10430	DLGAP5	20.3995	4294	20.3569	4201	21.8643	5545	22.2014	4589	13.6826	2211	13.1894	2757	13.9289	3283	12.6736	2949	5.13554e-27	0.61493	up	--	--	Biological Process: cell-cell signaling (GO:0007267);;	K16804|0|gga:423555|DLGAP5, DLG7; discs, large (Drosophila) homolog-associated protein 5; K16804 disks large-associated protein 5 (A)	--	[T]	Signal transduction mechanisms	Guanylate-kinase-associated protein (GKAP) protein	Disks large-associated protein 1 GN=si:zc142h2.3 OS=Danio rerio (Zebrafish) PE=3 SV=2	T	Signal transduction mechanisms	PREDICTED: disks large-associated protein 5 isoform X3 [Gallus gallus]	biological process: cellular process (GO:0009987);; biological process: signaling (GO:0023052);; biological process: single-organism process (GO:0044699)
gene10434	WDHD1	5.02203	1185	4.50149	1065	4.30172	1249	4.92233	1168	1.98305	371	2.11596	517	2.583	704	2.29434	598	1.97225e-22	0.966031	up	[R]	General function prediction only	--	K11274|0|gga:423558|WDHD1; WD repeat and HMG-box DNA binding protein 1; K11274 chromosome transmission fidelity protein 4 (A)	--	[R]	General function prediction only	WD domain, G-beta repeat;; Protein of unknown function (DUF3639);; HMG (high mobility group) box;; Eukaryotic translation initiation factor eIF2A	WD repeat and HMG-box DNA-binding protein 1 GN=wdhd1 OS=Xenopus laevis (African clawed frog) PE=1 SV=1	R	General function prediction only	PREDICTED: WD repeat and HMG-box DNA-binding protein 1 isoform X3 [Gallus gallus]	--
gene10442	CDKN3	9.47288	618	8.91186	564	9.79834	760	8.59621	547	5.45969	274	6.01051	392	6.23528	455	5.69841	398	1.97169e-10	0.585832	up	[T]	Signal transduction mechanisms	Molecular Function: protein serine/threonine phosphatase activity (GO:0004722);; Molecular Function: protein tyrosine phosphatase activity (GO:0004725);; Biological Process: cell cycle arrest (GO:0007050);; Biological Process: peptidyl-tyrosine dephosphorylation (GO:0035335);; Cellular Component: perinuclear region of cytoplasm (GO:0048471);;	K14167|5.9306e-127|gga:423562|CDKN3; cyclin-dependent kinase inhibitor 3; K14167 cyclin-dependent kinase inhibitor 3 [EC:3.1.3.16 3.1.3.48] (A)	--	[V]	Defense mechanisms	Cyclin-dependent kinase inhibitor 3 (CDKN3);; Protein-tyrosine phosphatase;; Dual specificity phosphatase, catalytic domain	--	V	Defense mechanisms	cyclin-dependent kinase inhibitor 3 [Gallus gallus]	molecular function: catalytic activity (GO:0003824);; biological process: metabolic process (GO:0008152);; biological process: cellular process (GO:0009987);; biological process: single-organism process (GO:0044699);; biological process: biological regulation (GO:0065007);; cellular component: cell (GO:0005623);; cellular component: cell part (GO:0044464)
gene10590	LOC107056462	1.18951	67	0.928771	51	0.630702	42	1.91713	105	1.91204	83	1.83553	103	2.23651	140	3.33399	200	0.0047775	-0.713393	down	[Z]	Cytoskeleton	Cellular Component: ruffle (GO:0001726);; Molecular Function: actin binding (GO:0003779);; Molecular Function: calcium ion binding (GO:0005509);; Cellular Component: cytoskeleton (GO:0005856);; Cellular Component: plasma membrane (GO:0005886);; Cellular Component: Z disc (GO:0030018);; Biological Process: actin filament bundle assembly (GO:0051017);; Biological Process: actin crosslink formation …	--	--	[Z]	Cytoskeleton	Calponin homology (CH) domain;; CAMSAP CH domain	Alpha-actinin-1 GN=ACTN1 OS=Gallus gallus (Chicken) PE=1 SV=3	Z	Cytoskeleton	PREDICTED: alpha-actinin-1-like, partial [Haliaeetus albicilla]	cellular component: cell (GO:0005623);; cellular component: cell part (GO:0044464);; molecular function: binding (GO:0005488);; cellular component: organelle (GO:0043226);; cellular component: membrane (GO:0016020);; cellular component: organelle part (GO:0044422);; biological process: cellular process (GO:0009987);; biological process: single-organism process (GO:0044699);; biological process: c…
gene1060	LOC418189	0.05315	11	0.041695	8	0.022526	6	0.052471	10	0.125137	19	0.109251	22	0.097458	22	0.050949	11	0.0303037	-0.58949	down	--	--	--	--	--	[Q]	Secondary metabolites biosynthesis, transport and catabolism	Organic Anion Transporter Polypeptide (OATP) family;; Major Facilitator Superfamily;; Kazal-type serine protease inhibitor domain	--	Q	Secondary metabolites biosynthesis, transport and catabolism	PREDICTED: solute carrier organic anion transporter family member 1C1-like isoform X3 [Gallus gallus]	--
gene10678	CDHR1	0.109571	19	0.183132	31	0.041724	9	0.102824	18	0.230401	31	0.128219	23	0.252834	49	0.311237	58	0.0262339	-0.602889	down	--	--	Molecular Function: calcium ion binding (GO:0005509);; Cellular Component: plasma membrane (GO:0005886);; Biological Process: homophilic cell adhesion via plasma membrane adhesion molecules (GO:0007156);; Cellular Component: integral component of membrane (GO:0016021);;	K16501|0|gga:414847|CDHR1, PCDH21, prCAD; cadherin-related family member 1; K16501 cadherin-related family member 1 (A)	--	[S]	Function unknown	Cadherin domain	Cadherin-related family member 1 (Precursor) GN=CDHR1 OS=Gallus gallus (Chicken) PE=2 SV=1	S	Function unknown	cadherin-related family member 1 precursor [Gallus gallus]	molecular function: binding (GO:0005488);; cellular component: cell (GO:0005623);; cellular component: membrane (GO:0016020);; cellular component: cell part (GO:0044464);; biological process: biological adhesion (GO:0022610);; cellular component: membrane part (GO:0044425)
gene10708	SRRL	1.84507	265	1.81319	265	2.13686	367	1.995	277	5.332	587	6.57565	934	5.03091	804	5.7865	847	7.27544e-38	-1.47729	down	--	--	--	K01754|0|gga:423635|phenylserine dehydratase-like; K01754 threonine dehydratase [EC:4.3.1.19] (A)	Glycine, serine and threonine metabolism (ko00260);; Valine, leucine and isoleucine biosynthesis (ko00290);; Carbon metabolism (ko01200);; Biosynthesis of amino acids (ko01230)	[E]	Amino acid transport and metabolism	Pyridoxal-phosphate dependent enzyme	--	E	Amino acid transport and metabolism	PREDICTED: threo-3-hydroxyaspartate ammonia-lyase-like isoform X1 [Meleagris gallopavo]	--
gene10740	EGR2	0.603003	128	0.597568	123	1.10912	201	0.448566	93	1.45031	237	1.08476	230	1.45662	346	1.41597	322	6.74642e-09	-1.04066	down	[R]	General function prediction only	Molecular Function: binding (GO:0005488);; Biological Process: hindbrain morphogenesis (GO:0021575);; Biological Process: rhombomere boundary formation (GO:0021654);; Biological Process: myelination of posterior lateral line nerve axons (GO:0048932);;	K12496|0|phi:102106905|EGR2; early growth response 2; K12496 early growth response protein 2 (A)	--	[R]	General function prediction only	Domain of unknown function (DUF3446);; Zinc-finger double domain;; Zinc finger, C2H2 type;; C2H2-type zinc finger	Early growth response protein 2b GN=egr2b OS=Danio rerio (Zebrafish) PE=2 SV=1	K	Transcription	zinc-finger transcription factor KROX20 [Gallus gallus]	molecular function: binding (GO:0005488);; biological process: developmental process (GO:0032502);; biological process: single-organism process (GO:0044699);; biological process: cellular process (GO:0009987);; biological process: multicellular organismal process (GO:0032501);; biological process: cellular component organization or biogenesis (GO:0071840)
gene10745	ARID5B	14.6689	4667	17.7661	5070	7.93022	3556	15.7591	4723	31.7058	7240	19.5959	6491	25.1761	8630	25.6749	8592	8.01049e-08	-0.80962	down	--	--	Molecular Function: transcription coactivator activity (GO:0003713);; Cellular Component: nucleus (GO:0005634);; Molecular Function: transcription regulatory region DNA binding (GO:0044212);; Biological Process: positive regulation of sequence-specific DNA binding transcription factor activity (GO:0051091);; Biological Process: adipose tissue development (GO:0060612);;	--	--	[K]	Transcription	ARID/BRIGHT DNA binding domain	AT-rich interactive domain-containing protein 5B GN=ARID5B OS=Gallus gallus (Chicken) PE=2 SV=1	K	Transcription	AT-rich interactive domain-containing protein 5B [Gallus gallus]	molecular function: protein binding transcription factor activity (GO:0000988);; biological process: biological regulation (GO:0065007);; cellular component: cell (GO:0005623);; cellular component: organelle (GO:0043226);; cellular component: cell part (GO:0044464);; molecular function: binding (GO:0005488);; biological process: developmental process (GO:0032502)
gene10751	RHOBTB1	0.509584	142	0.648478	126	0.68791	170	0.91592	164	1.30974	213	1.07756	226	1.44989	307	1.9739	397	9.66935e-08	-0.911336	down	[R]	General function prediction only	Molecular Function: GTP binding (GO:0005525);; Cellular Component: intracellular (GO:0005622);; Biological Process: small GTPase mediated signal transduction (GO:0007264);;	K07868|0|gga:423664|RHOBTB1; Rho-related BTB domain containing 1; K07868 Rho-related BTB domain-containing protein 1/2 (A)	Ubiquitin mediated proteolysis (ko04120)	[R]	General function prediction only	BTB/POZ domain;; Ras family;; Miro-like protein	Cell division control protein 42 homolog (Precursor) GN=CDC42 OS=Gallus gallus (Chicken) PE=2 SV=1	R	General function prediction only	rho-related BTB domain-containing protein 1 [Gallus gallus]	molecular function: binding (GO:0005488);; cellular component: cell (GO:0005623);; cellular component: cell part (GO:0044464);; biological process: cellular process (GO:0009987);; biological process: signaling (GO:0023052);; biological process: single-organism process (GO:0044699);; biological process: response to stimulus (GO:0050896);; biological process: biological regulation (GO:0065007)
gene10753	CDK1	66.947	4492	69.26	4505	71.1738	5678	74.4622	4868	28.4186	1465	30.0484	2015	29.341	2202	29.5301	2121	3.86426e-104	1.20416	up	[RTKL]	General function prediction only;; Signal transduction mechanisms;; Transcription;; Replication, recombination and repair	Biological Process: double-strand break repair via homologous recombination (GO:0000724);; Molecular Function: cyclin-dependent protein serine/threonine kinase activity (GO:0004693);; Molecular Function: ATP binding (GO:0005524);; Cellular Component: nucleoplasm (GO:0005654);; Cellular Component: cytoplasm (GO:0005737);; Cellular Component: microtubule organizing center (GO:0005815);; Cellular Co…	K02087|0|gga:396252|CDK1, CDC2; cyclin-dependent kinase 1 (EC:2.7.11.23 2.7.11.22); K02087 cyclin-dependent kinase 1 [EC:2.7.11.22 2.7.11.23] (A)	Cell cycle (ko04110);; Oocyte meiosis (ko04114);; p53 signaling pathway (ko04115);; Gap junction (ko04540);; Progesterone-mediated oocyte maturation (ko04914);; Herpes simplex infection (ko05168)	[R]	General function prediction only	Protein kinase domain;; Protein tyrosine kinase	Cyclin-dependent kinase 1 GN=CDK1 OS=Gallus gallus (Chicken) PE=1 SV=1	D	Cell cycle control, cell division, chromosome partitioning	cyclin-dependent kinase 1 [Gallus gallus]	biological process: metabolic process (GO:0008152);; biological process: cellular process (GO:0009987);; biological process: single-organism process (GO:0044699);; biological process: response to stimulus (GO:0050896);; molecular function: catalytic activity (GO:0003824);; biological process: biological regulation (GO:0065007);; molecular function: binding (GO:0005488);; cellular component: cell …
gene10787	PAPSS2	34.3563	11478	33.4374	11036	34.8463	14051	49.5434	13055	66.8345	17181	62.8676	21329	55.6786	21169	58.2344	21181	4.54471e-25	-0.807198	down	[P]	Inorganic ion transport and metabolism	Biological Process: sulfate assimilation (GO:0000103);; Molecular Function: adenylylsulfate kinase activity (GO:0004020);; Molecular Function: sulfate adenylyltransferase (ATP) activity (GO:0004781);; Molecular Function: ATP binding (GO:0005524);;	K13811|0|gga:423678|PAPSS2; 3'-phosphoadenosine 5'-phosphosulfate synthase 2; K13811 3'-phosphoadenosine 5'-phosphosulfate synthase [EC:2.7.7.4 2.7.1.25] (A)	Purine metabolism (ko00230);; Selenocompound metabolism (ko00450);; Sulfur metabolism (ko00920)	[F]	Nucleotide transport and metabolism	Adenylylsulphate kinase;; ATP-sulfurylase;; PUA-like domain;; AAA domain;; AAA domain	--	F	Nucleotide transport and metabolism	PREDICTED: bifunctional 3&apos;-phosphoadenosine 5&apos;-phosphosulfate synthase 2 isoform X4 [Gallus gallus]	biological process: metabolic process (GO:0008152);; biological process: cellular process (GO:0009987);; molecular function: catalytic activity (GO:0003824);; molecular function: binding (GO:0005488)
gene10791	ASAH2	0.076978	12	0.104894	16	0.055223	11	0.044922	7	0.178846	21	0.156567	24	0.213064	37	0.101412	17	0.0139696	-0.664873	down	--	--	--	K12349|0|gga:423679|ASAH2; N-acylsphingosine amidohydrolase (non-lysosomal ceramidase) 2; K12349 neutral ceramidase [EC:3.5.1.23] (A)	Sphingolipid metabolism (ko00600)	[T]	Signal transduction mechanisms	Neutral/alkaline non-lysosomal ceramidase	Neutral ceramidase GN=asah2 OS=Danio rerio (Zebrafish) PE=1 SV=1	T	Signal transduction mechanisms	PREDICTED: neutral ceramidase [Gallus gallus]	--
gene10805	DNA2	1.82377	503	1.86907	500	1.73629	570	2.02062	543	0.829637	176	0.790649	218	0.917892	283	0.841219	249	5.40215e-23	1.04746	up	[L]	Replication, recombination and repair	Biological Process: DNA replication checkpoint (GO:0000076);; Biological Process: DNA double-strand break processing (GO:0000729);; Molecular Function: DNA binding (GO:0003677);; Molecular Function: ATP binding (GO:0005524);; Cellular Component: nucleus (GO:0005634);; Cellular Component: gamma DNA polymerase complex (GO:0005760);; Biological Process: mitochondrial DNA replication (GO:0006264);; B…	K10742|0|gga:423688|DNA2, DNA2L; DNA replication helicase/nuclease 2 (EC:3.6.4.12); K10742 DNA replication ATP-dependent helicase Dna2 [EC:3.6.4.12] (A)	DNA replication (ko03030)	[L]	Replication, recombination and repair	DNA replication factor Dna2;; AAA domain;; AAA domain;; AAA domain;; PD-(D/E)XK nuclease superfamily;; Part of AAA domain;; Viral (Superfamily 1) RNA helicase	DNA replication ATP-dependent helicase DNA2 GN=DNA2 OS=Gallus gallus (Chicken) PE=2 SV=2	L	Replication, recombination and repair	RecName: Full=DNA replication ATP-dependent helicase/nuclease DNA2; AltName: Full=DNA replication ATP-dependent helicase-like homolog; Includes: RecName: Full=DNA replication nuclease DNA2; Includes: RecName: Full=DNA replication ATP-dependent helicase DNA2 [Gallus gallus]	biological process: cellular process (GO:0009987);; biological process: single-organism process (GO:0044699);; biological process: metabolic process (GO:0008152);; molecular function: binding (GO:0005488);; cellular component: cell (GO:0005623);; cellular component: organelle (GO:0043226);; cellular component: cell part (GO:0044464);; cellular component: macromolecular complex (GO:0032991);; cell…
gene10888	KAT6B	4.42899	1856	4.61074	1658	3.86696	1961	4.66962	1795	6.41391	2030	5.18807	2373	6.41249	2944	6.82069	2877	3.94287e-18	-0.588506	down	[B]	Chromatin structure and dynamics	--	K11306|0|gga:423734|KAT6B, MYST4; K(lysine) acetyltransferase 6B; K11306 histone acetyltransferase MYST4 [EC:2.3.1.48] (A)	--	[B]	Chromatin structure and dynamics	MOZ/SAS family;; PHD-finger;; linker histone H1 and H5 family	Zinc finger protein ubi-d4 GN=REQ OS=Gallus gallus (Chicken) PE=2 SV=1	B	Chromatin structure and dynamics	PREDICTED: histone acetyltransferase KAT6B isoform X6 [Gallus gallus]	--
gene10893	PLAU	20.2972	3197	27.7928	3948	22.5156	5111	24.9852	4461	70.2874	11141	61.9089	12159	60.0903	13726	74.8088	15823	1.70022e-50	-1.69888	down	--	--	Biological Process: response to hypoxia (GO:0001666);; Molecular Function: serine-type endopeptidase activity (GO:0004252);; Cellular Component: extracellular space (GO:0005615);; Biological Process: proteolysis (GO:0006508);; Cellular Component: cell surface (GO:0009986);; Biological Process: regulation of receptor activity (GO:0010469);; Biological Process: regulation of smooth muscle cell migr…	K01348|0|gga:396424|PLAU; plasminogen activator, urokinase (EC:3.4.21.73); K01348 urokinase plasminogen activator [EC:3.4.21.73] (A)	--	--	--	Trypsin;; Kringle domain	Urokinase-type plasminogen activator chain B (Precursor) GN=PLAU OS=Gallus gallus (Chicken) PE=2 SV=1	O	Posttranslational modification, protein turnover, chaperones	urokinase-type plasminogen activator preproprotein [Gallus gallus]	biological process: response to stimulus (GO:0050896);; molecular function: catalytic activity (GO:0003824);; biological process: metabolic process (GO:0008152);; cellular component: extracellular region (GO:0005576);; cellular component: extracellular region part (GO:0044421);; cellular component: cell (GO:0005623);; cellular component: cell part (GO:0044464);; biological process: biological reg…
gene109	PODXL	1.04513	301	0.77913	217	0.838105	287	0.983048	276	0.151702	35	0.126232	37	0.205987	67	0.133982	42	4.59402e-30	2.13228	up	--	--	Cellular Component: ruffle (GO:0001726);; Cellular Component: cytoplasm (GO:0005737);; Cellular Component: integral component of membrane (GO:0016021);; Cellular Component: apical plasma membrane (GO:0016324);; Biological Process: negative regulation of cell-cell adhesion (GO:0022408);; Cellular Component: lamellipodium (GO:0030027);; Cellular Component: filopodium (GO:0030175);; Biological Proce…	K06817|0|gga:395755|PODXL, MEP21, PC, PCLP-1; podocalyxin-like; K06817 podocalyxin-like (A)	--	--	--	CD34/Podocalyxin family	Podocalyxin (Precursor) GN=PODXL OS=Gallus gallus (Chicken) PE=1 SV=1	W	Extracellular structures	podocalyxin precursor [Gallus gallus]	cellular component: cell (GO:0005623);; cellular component: cell part (GO:0044464);; cellular component: membrane (GO:0016020);; cellular component: membrane part (GO:0044425);; biological process: biological regulation (GO:0065007);; biological process: multicellular organismal process (GO:0032501);; biological process: developmental process (GO:0032502);; biological process: single-organism pro…
gene10907	LOC107053657	7.65263	1237	5.6355	756	6.4744	794	7.09124	1061	5.35238	314	4.29938	429	8.03486	655	4.20332	495	3.27348e-06	0.833921	up	[T]	Signal transduction mechanisms	Molecular Function: phosphoprotein phosphatase activity (GO:0004721);; Molecular Function: calcium channel inhibitor activity (GO:0019855);; Cellular Component: axon (GO:0030424);; Cellular Component: perikaryon (GO:0043204);;	K04348|0|gga:378890|PPP3CB; protein phosphatase 3, catalytic subunit, beta isozyme (EC:3.1.3.16); K04348 serine/threonine-protein phosphatase 2B catalytic subunit [EC:3.1.3.16] (A)	MAPK signaling pathway (ko04010);; Calcium signaling pathway (ko04020);; Oocyte meiosis (ko04114);; Apoptosis (ko04210);; Wnt signaling pathway (ko04310);; VEGF signaling pathway (ko04370)	[R]	General function prediction only	Calcineurin-like phosphoesterase	Serine/threonine-protein phosphatase 4 catalytic subunit GN=ppp4c OS=Xenopus tropicalis (Western clawed frog) PE=2 SV=1	R	General function prediction only	serine/threonine-protein phosphatase 2B catalytic subunit beta isoform [Gallus gallus]	molecular function: catalytic activity (GO:0003824);; biological process: metabolic process (GO:0008152);; biological process: cellular process (GO:0009987);; molecular function: channel regulator activity (GO:0016247);; cellular component: cell (GO:0005623);; cellular component: cell part (GO:0044464)
gene10915	PDLIM1	81.7358	6644	86.5121	6819	89.3103	8637	89.825	7117	162.167	10120	172.159	13976	155.848	14163	158.927	13831	2.06523e-63	-0.937619	down	--	--	--	--	--	[TZ]	Signal transduction mechanisms;; Cytoskeleton	PDZ domain (Also known as DHR or GLGF);; LIM domain	PDZ and LIM domain protein 3 GN=pdlim3 OS=Xenopus laevis (African clawed frog) PE=2 SV=1	TZ	Signal transduction mechanisms;; Cytoskeleton	PREDICTED: PDZ and LIM domain protein 1 isoform X1 [Meleagris gallopavo]	--
gene10916	HELLS	15.7153	2514	16.4897	2588	16.1097	3118	16.1042	2545	10.5482	1309	9.37551	1526	11.0256	1977	10.3146	1770	2.00287e-21	0.59251	up	[KL]	Transcription;; Replication, recombination and repair	Biological Process: urogenital system development (GO:0001655);; Molecular Function: DNA binding (GO:0003677);; Molecular Function: chromatin binding (GO:0003682);; Molecular Function: helicase activity (GO:0004386);; Molecular Function: ATP binding (GO:0005524);; Cellular Component: nucleus (GO:0005634);; Cellular Component: pericentric heterochromatin (GO:0005721);; Biological Process: methylat…	--	--	[K]	Transcription	SNF2 family N-terminal domain;; Helicase conserved C-terminal domain;; Type III restriction enzyme, res subunit	SWI/SNF-related matrix-associated actin-dependent regulator of chromatin subfamily A containing DEAD/H box 1 GN=smarcad1 OS=Xenopus tropicalis (Western clawed frog) PE=2 SV=1	K	Transcription	PREDICTED: lymphoid-specific helicase isoform X3 [Gallus gallus]	biological process: multicellular organismal process (GO:0032501);; biological process: developmental process (GO:0032502);; biological process: single-organism process (GO:0044699);; molecular function: binding (GO:0005488);; molecular function: catalytic activity (GO:0003824);; biological process: metabolic process (GO:0008152);; cellular component: cell (GO:0005623);; cellular component: organ…
gene10925	PIK3AP1	4.66691	742	5.10046	785	5.57487	1055	4.87322	756	7.40582	904	6.81144	1084	7.47848	1329	8.07109	1375	2.50967e-11	-0.588049	down	--	--	Cellular Component: cytosol (GO:0005829);; Cellular Component: plasma membrane (GO:0005886);; Biological Process: positive regulation of phosphatidylinositol 3-kinase signaling (GO:0014068);; Biological Process: TOR signaling (GO:0031929);; Biological Process: cellular response to insulin stimulus (GO:0032869);; Biological Process: negative regulation of toll-like receptor signaling pathway (GO:0…	K12230|0|gga:374268|PIK3AP1; phosphoinositide-3-kinase adaptor protein 1; K12230 phosphoinositide 3-kinase adapter protein 1 (A)	--	--	--	Dof, BCAP, and BANK (DBB) motif,	Phosphoinositide 3-kinase adapter protein 1 GN=PIK3AP1 OS=Gallus gallus (Chicken) PE=1 SV=1	T	Signal transduction mechanisms	phosphoinositide 3-kinase adapter protein 1 [Gallus gallus]	cellular component: cell (GO:0005623);; cellular component: cell part (GO:0044464);; cellular component: membrane (GO:0016020);; biological process: biological regulation (GO:0065007);; biological process: cellular process (GO:0009987);; biological process: signaling (GO:0023052);; biological process: single-organism process (GO:0044699);; biological process: response to stimulus (GO:0050896);; b…
gene10955	CYP2C8	0.229586	29	0.190633	23	0.171904	26	0.151679	19	0.470763	45	0.54455	67	0.432471	60	0.587453	78	7.27917e-07	-1.13163	down	[Q]	Secondary metabolites biosynthesis, transport and catabolism	Molecular Function: iron ion binding (GO:0005506);; Cellular Component: endoplasmic reticulum membrane (GO:0005789);; Molecular Function: electron carrier activity (GO:0009055);; Molecular Function: heme binding (GO:0020037);; Molecular Function: aromatase activity (GO:0070330);;	K17853|0|gga:414841|CYP2C18, CYP2H2, CYPIIH2; cytochrome P450, family 2, subfamily C, polypeptide 18 (EC:1.14.14.1); K17853 cytochrome P450, family 2, subfamily H (A)	--	[Q]	Secondary metabolites biosynthesis, transport and catabolism	Cytochrome P450	Cytochrome P450 2H2 GN=CYP2H2 OS=Gallus gallus (Chicken) PE=1 SV=1	Q	Secondary metabolites biosynthesis, transport and catabolism	cytochrome P450 2H2 precursor [Gallus gallus]	molecular function: binding (GO:0005488);; cellular component: cell (GO:0005623);; cellular component: membrane (GO:0016020);; cellular component: organelle (GO:0043226);; cellular component: organelle part (GO:0044422);; cellular component: membrane part (GO:0044425);; cellular component: cell part (GO:0044464);; molecular function: electron carrier activity (GO:0009055);; molecular function: ca…
gene10958	CYP2H1	0.045244	8	0.124038	20	0.047324	10	0.018673	3	0.181956	23	0.224288	37	0.311066	56	0.224854	39	0.000348581	-0.973234	down	[Q]	Secondary metabolites biosynthesis, transport and catabolism	Molecular Function: iron ion binding (GO:0005506);; Cellular Component: endoplasmic reticulum membrane (GO:0005789);; Molecular Function: electron carrier activity (GO:0009055);; Molecular Function: heme binding (GO:0020037);; Biological Process: oxidation-reduction process (GO:0055114);; Molecular Function: aromatase activity (GO:0070330);;	K17853|0|gga:414746|CYP2H1, CYPIIH1; cytochrome P450 2H1 (EC:1.14.14.1); K17853 cytochrome P450, family 2, subfamily H (A)	--	[Q]	Secondary metabolites biosynthesis, transport and catabolism	Cytochrome P450	Cytochrome P450 2H1 GN=CYP2H1 OS=Gallus gallus (Chicken) PE=2 SV=1	Q	Secondary metabolites biosynthesis, transport and catabolism	cytochrome P450 2H1 precursor [Gallus gallus]	molecular function: binding (GO:0005488);; cellular component: cell (GO:0005623);; cellular component: membrane (GO:0016020);; cellular component: organelle (GO:0043226);; cellular component: organelle part (GO:0044422);; cellular component: membrane part (GO:0044425);; cellular component: cell part (GO:0044464);; molecular function: electron carrier activity (GO:0009055);; biological process: me…
gene10966	LOC100858647	1.12575	39	1.97021	65	2.07446	84	1.29292	43	0.112008	3	0.586031	20	0.448717	18	0.219456	8	2.60809e-05	1.13999	up	--	--	--	--	--	--	--	Beta-microseminoprotein (PSP-94)	Beta-microseminoprotein GN=MSMB OS=Struthio camelus (Ostrich) PE=1 SV=1	R	General function prediction only	PREDICTED: beta-microseminoprotein-like isoform X1 [Gallus gallus]	--
gene10970	ANTXRL	6.0004	2219	5.4915	1993	6.09191	2699	6.63595	2415	2.8867	830	2.3523	880	2.7527	1152	2.90221	1150	1.09123e-31	1.0721	up	--	--	Molecular Function: receptor activity (GO:0004872);; Cellular Component: integral component of membrane (GO:0016021);;	--	--	--	--	Anthrax receptor extracellular domain;; Anthrax receptor C-terminus region;; von Willebrand factor type A domain;; von Willebrand factor type A domain;; VWA domain containing CoxE-like protein	--	T	Signal transduction mechanisms	PREDICTED: anthrax toxin receptor-like [Meleagris gallopavo]	molecular function: receptor activity (GO:0004872);; cellular component: membrane (GO:0016020);; cellular component: membrane part (GO:0044425)
gene10987	TMEM72	3.65797	776	3.09774	640	4.17748	983	4.45575	790	0.716598	126	0.933621	176	0.76697	162	0.617224	129	2.05026e-54	2.14148	up	--	--	--	--	--	--	--	--	--	S	Function unknown	PREDICTED: transmembrane protein 72 isoform X1 [Gallus gallus]	--
gene10990	LOC428958	0.195198	31	0.724713	110	0.391301	64	0.796998	85	1.94271	171	1.43754	235	1.10858	182	2.13466	326	3.25301e-06	-1.18065	down	[R]	General function prediction only	--	--	--	[I]	Lipid transport and metabolism	Partial alpha/beta-hydrolase lipase region;; alpha/beta hydrolase fold;; Alpha/beta hydrolase family;; Alpha/beta hydrolase family	Putative lysosomal acid lipase/cholesteryl ester hydrolase (Precursor) OS=Crotalus adamanteus (Eastern diamondback rattlesnake) PE=2 SV=1	I	Lipid transport and metabolism	PREDICTED: lysosomal acid lipase/cholesteryl ester hydrolase-like [Gallus gallus]	--
gene10993	STAMBPL1	7.78554	892	7.98698	898	7.94635	1096	7.83545	885	12.9496	1152	10.7932	1251	12.2878	1594	11.7336	1457	5.24304e-17	-0.635046	down	[R]	General function prediction only	--	K11867|0|gga:100859108|STAMBPL1; STAM binding protein-like 1; K11867 AMSH-like protease [EC:3.4.19.12] (A)	--	[T]	Signal transduction mechanisms	USP8 dimerisation domain;; JAB1/Mov34/MPN/PAD-1 ubiquitin protease;; Prokaryotic homologs of the JAB domain	STAM-binding protein-like A GN=stambpa OS=Danio rerio (Zebrafish) PE=2 SV=3	T	Signal transduction mechanisms	PREDICTED: STAM binding protein-like 1 [Gallus gallus]	--
gene10995	ACTA2	95.434	13952	129.969	19019	136.998	24222	145.492	21414	291.747	33883	293.696	44423	244.557	41393	263.579	42713	5.05726e-19	-1.10569	down	[Z]	Cytoskeleton	Molecular Function: ATP binding (GO:0005524);; Biological Process: ATP catabolic process (GO:0006200);; Biological Process: apoptotic process (GO:0006915);; Molecular Function: ATPase activity (GO:0016887);; Molecular Function: myosin binding (GO:0017022);; Biological Process: skeletal muscle thin filament assembly (GO:0030240);; Cellular Component: I band (GO:0031674);; Biological Process: actin…	K12313|0|umr:103661931|ACTA2; actin, alpha 2, smooth muscle, aorta; K12313 actin, aortic smooth muscle (A)	Vascular smooth muscle contraction (ko04270)	[Z]	Cytoskeleton	Actin	Actin, aortic smooth muscle (Precursor) GN=ACTA2 OS=Gallus gallus (Chicken) PE=1 SV=2	Z	Cytoskeleton	actin, aortic smooth muscle [Gallus gallus]	molecular function: binding (GO:0005488);; biological process: metabolic process (GO:0008152);; biological process: cellular process (GO:0009987);; biological process: single-organism process (GO:0044699);; molecular function: catalytic activity (GO:0003824);; biological process: cellular component organization or biogenesis (GO:0071840);; cellular component: cell (GO:0005623);; cellular componen…
gene10996	FAS	13.058	2374	15.8712	2811	15.2458	3170	16.3854	3023	30.9278	4311	31.022	5412	33.0005	6469	32.2348	5989	1.807e-34	-1.04057	down	--	--	Biological Process: immunoglobulin production (GO:0002377);; Biological Process: renal system process (GO:0003014);; Molecular Function: [acyl-carrier-protein] S-acetyltransferase activity (GO:0004313);; Molecular Function: [acyl-carrier-protein] S-malonyltransferase activity (GO:0004314);; Molecular Function: 3-oxoacyl-[acyl-carrier-protein] synthase activity (GO:0004315);; Molecular Function: 3…	K04390|0|gga:395274|FAS; Fas cell surface death receptor; K04390 tumor necrosis factor receptor superfamily member 6 (A)	MAPK signaling pathway (ko04010);; Cytokine-cytokine receptor interaction (ko04060);; p53 signaling pathway (ko04115);; Apoptosis (ko04210);; Influenza A (ko05164);; Herpes simplex infection (ko05168)	--	--	Death domain;; TNFR/NGFR cysteine-rich region;; Tumour necrosis factor receptor stn_TNFRSF12A_TNFR domain	--	T	Signal transduction mechanisms	tumor necrosis factor receptor superfamily member 6 precursor [Gallus gallus]	biological process: immune system process (GO:0002376);; biological process: multicellular organismal process (GO:0032501);; biological process: single-organism process (GO:0044699);; molecular function: catalytic activity (GO:0003824);; biological process: metabolic process (GO:0008152);; molecular function: receptor activity (GO:0004872);; molecular function: molecular transducer activity (GO:0…
gene11001	SLC16A12	4.64667	881	4.90191	905	5.07657	1163	4.79971	898	1.30133	190	0.979063	186	1.20077	258	1.34629	275	1.493e-63	1.87982	up	--	--	Cellular Component: integral component of membrane (GO:0016021);; Biological Process: transmembrane transport (GO:0055085);;	K11810|0|gga:423791|SLC16A12; solute carrier family 16, member 12; K11810 MFS transporter, MCP family, solute carrier family 16 (monocarboxylic acid transporters), member 12 (A)	--	[G]	Carbohydrate transport and metabolism	Major Facilitator Superfamily	Monocarboxylate transporter 12 GN=slc16a12 OS=Xenopus tropicalis (Western clawed frog) PE=2 SV=1	G	Carbohydrate transport and metabolism	PREDICTED: monocarboxylate transporter 12 isoform X3 [Gallus gallus]	cellular component: membrane (GO:0016020);; cellular component: membrane part (GO:0044425);; biological process: cellular process (GO:0009987);; biological process: single-organism process (GO:0044699);; biological process: localization (GO:0051179)
gene11004	LOC423793	4.29601	1539	3.89259	1357	4.31658	1802	4.69687	1631	1.98157	556	1.73241	637	1.96682	794	2.13136	841	2.9618e-29	1.02387	up	--	--	--	K10402|0|clv:102087940|KIF20B; kinesin family member 20B; K10402 kinesin family member 20 (A)	--	[Z]	Cytoskeleton	Kinesin motor domain	Kinesin-like protein KIF22-A GN=kif22-a OS=Xenopus laevis (African clawed frog) PE=1 SV=1	Z	Cytoskeleton	PREDICTED: kinesin-like protein KIF20B [Struthio camelus australis]	--
gene11029	CEP55	3.35635	693	3.27696	661	3.80215	938	4.26146	861	1.45565	231	1.3749	285	1.57623	364	1.71204	380	6.7556e-21	1.15358	up	--	--	Biological Process: cytokinesis (GO:0000910);; Cellular Component: centrosome (GO:0005813);; Cellular Component: midbody (GO:0030496);; Cellular Component: intercellular bridge (GO:0045171);;	K16456|0|gga:423804|CEP55; centrosomal protein 55kDa; K16456 centrosomal protein CEP55 (A)	--	--	--	TSG101 and ALIX binding domain of CEP55	--	S	Function unknown	PREDICTED: centrosomal protein of 55 kDa isoform 2 [Gallus gallus]	biological process: cellular process (GO:0009987);; biological process: single-organism process (GO:0044699);; cellular component: cell (GO:0005623);; cellular component: organelle (GO:0043226);; cellular component: organelle part (GO:0044422);; cellular component: cell part (GO:0044464);; cellular component: extracellular region (GO:0005576);; cellular component: extracellular region part (GO:00…
gene11036	HHEX	0.304088	32	0.349587	37	0.208329	26	0.146208	15	0.336324	27	0.638077	67	0.720201	84	0.318602	37	0.0187035	-0.625228	down	--	--	Biological Process: negative regulation of transcription from RNA polymerase II promoter (GO:0000122);; Biological Process: vasculogenesis (GO:0001570);; Biological Process: liver development (GO:0001889);; Molecular Function: sequence-specific DNA binding transcription factor activity (GO:0003700);; Cellular Component: nucleus (GO:0005634);; Biological Process: heart development (GO:0007507);; B…	K08024|1.88307e-118|gga:396182|HHEX, PROBOX; hematopoietically expressed homeobox; K08024 homeobox protein HEX (A)	--	[K]	Transcription	Homeobox domain	Hematopoietically-expressed homeobox protein HHEX GN=HHEX OS=Gallus gallus (Chicken) PE=1 SV=1	K	Transcription	hematopoietically-expressed homeobox protein HHEX [Gallus gallus]	biological process: biological regulation (GO:0065007);; biological process: cellular process (GO:0009987);; biological process: developmental process (GO:0032502);; biological process: single-organism process (GO:0044699);; biological process: multicellular organismal process (GO:0032501);; molecular function: nucleic acid binding transcription factor activity (GO:0001071);; cellular component: …
gene11037	KIF11	15.2146	4118	14.1163	4005	13.2124	4690	16.3645	4198	5.66487	1203	5.23682	1415	5.65223	1742	4.2295	1638	4.06635e-127	1.38055	up	[Z]	Cytoskeleton	Cellular Component: spindle pole (GO:0000922);; Molecular Function: microtubule motor activity (GO:0003777);; Molecular Function: ATP binding (GO:0005524);; Cellular Component: cytoplasm (GO:0005737);; Cellular Component: kinesin complex (GO:0005871);; Cellular Component: spindle microtubule (GO:0005876);; Biological Process: microtubule-based movement (GO:0007018);; Biological Process: mitotic c…	K10398|0|gga:423809|KIF11; kinesin family member 11; K10398 kinesin family member 11 (A)	--	[Z]	Cytoskeleton	Kinesin motor domain;; Kinesin-associated microtubule-binding	Kinesin-like protein KIF11 {ECO:0000250|UniProtKB:P52732, ECO:0000312|EMBL:AAI66147.1} OS=Xenopus tropicalis (Western clawed frog) PE=2 SV=1	Z	Cytoskeleton	kinesin-like protein KIF11 [Gallus gallus]	cellular component: cell (GO:0005623);; cellular component: organelle (GO:0043226);; cellular component: organelle part (GO:0044422);; cellular component: cell part (GO:0044464);; molecular function: catalytic activity (GO:0003824);; biological process: metabolic process (GO:0008152);; molecular function: binding (GO:0005488);; cellular component: macromolecular complex (GO:0032991);; biological …
gene11097	ARHGAP19	9.63479	2285	8.81045	2025	8.59216	2417	8.4629	1957	3.53007	643	3.33932	792	3.66709	973	3.62245	920	5.54495e-78	1.25724	up	--	--	Molecular Function: GTPase activator activity (GO:0005096);; Cellular Component: intracellular (GO:0005622);; Biological Process: signal transduction (GO:0007165);;	--	--	[T]	Signal transduction mechanisms	RhoGAP domain	Rho GTPase-activating protein 19 GN=ARHGAP19 OS=Gallus gallus (Chicken) PE=2 SV=1	T	Signal transduction mechanisms	rho GTPase-activating protein 19 [Gallus gallus]	molecular function: enzyme regulator activity (GO:0030234);; biological process: biological regulation (GO:0065007);; cellular component: cell (GO:0005623);; cellular component: cell part (GO:0044464);; biological process: cellular process (GO:0009987);; biological process: response to stimulus (GO:0050896)
gene11134	LOC107053690	1.1755	115	0.92534	91	1.01827	119	0.508941	49	1.75356	133	2.35314	230	1.75976	192	1.79617	187	2.62368e-05	-0.89768	down	--	--	--	--	--	--	--	--	--	S	Function unknown	PREDICTED: uncharacterized protein LOC104911995 [Meleagris gallopavo]	--
gene11143	CYP17A1	53.9342	5029	49.2985	4456	47.7979	5300	40.7982	3707	63.3019	4529	90.4138	8421	71.6333	7467	66.9018	6677	6.46644e-08	-0.623793	down	[Q]	Secondary metabolites biosynthesis, transport and catabolism	Molecular Function: steroid 17-alpha-monooxygenase activity (GO:0004508);; Molecular Function: iron ion binding (GO:0005506);; Cellular Component: mitochondrion (GO:0005739);; Biological Process: glucocorticoid biosynthetic process (GO:0006704);; Molecular Function: electron carrier activity (GO:0009055);; Cellular Component: membrane (GO:0016020);; Molecular Function: heme binding (GO:0020037);;…	K00512|0|gga:425056|CYP17A1, P450-C17, P450c17; cytochrome P450, family 17, subfamily A, polypeptide 1 (EC:1.14.99.9 4.1.2.30); K00512 steroid 17alpha-monooxygenase / 17alpha-hydroxyprogesterone aldolase [EC:1.14.99.9 4.1.2.30] (A)	Steroid hormone biosynthesis (ko00140)	[Q]	Secondary metabolites biosynthesis, transport and catabolism	Cytochrome P450	Steroid 17-alpha-hydroxylase/17,20 lyase GN=CYP17A1 OS=Gallus gallus (Chicken) PE=2 SV=1	Q	Secondary metabolites biosynthesis, transport and catabolism	steroid 17-alpha-hydroxylase/17,20 lyase precursor [Gallus gallus]	molecular function: catalytic activity (GO:0003824);; biological process: metabolic process (GO:0008152);; biological process: single-organism process (GO:0044699);; molecular function: binding (GO:0005488);; cellular component: cell (GO:0005623);; cellular component: organelle (GO:0043226);; cellular component: cell part (GO:0044464);; molecular function: electron carrier activity (GO:0009055);;…
gene11155	CALHM3	0.054022	37	0.053123	35	0.034777	28	0.045469	30	0.017463	10	0.032468	22	0.008457	7	0.021993	16	0.0175141	0.640142	up	--	--	--	--	--	--	--	Calcium homeostasis modulator	--	S	Function unknown	PREDICTED: calcium homeostasis modulator protein 3 [Gallus gallus]	--
gene11161	SFR1	2.8833	193	3.31489	212	3.29415	245	2.91126	228	1.02532	44	1.51433	141	2.62367	167	1.32744	77	0.00171459	0.732913	up	--	--	Biological Process: double-strand break repair via homologous recombination (GO:0000724);; Cellular Component: Swi5-Sfr1 complex (GO:0032798);;	--	--	--	--	Double-strand recombination repair protein	Swi5-dependent recombination DNA repair protein 1 homolog GN=SFR1 OS=Gallus gallus (Chicken) PE=3 SV=1	L	Replication, recombination and repair	PREDICTED: swi5-dependent recombination DNA repair protein 1 homolog [Gallus gallus]	biological process: metabolic process (GO:0008152);; biological process: cellular process (GO:0009987);; biological process: single-organism process (GO:0044699);; biological process: response to stimulus (GO:0050896);; cellular component: cell (GO:0005623);; cellular component: membrane-enclosed lumen (GO:0031974);; cellular component: macromolecular complex (GO:0032991);; cellular component: or…
gene11168	SORCS1	4.13068	970	2.9413	861	2.73549	1018	2.23942	733	1.5093	386	1.45868	388	1.57981	593	1.41885	509	5.52928e-11	0.781382	up	--	--	--	--	--	[R]	General function prediction only	PKD domain	Sortilin-related receptor (Fragment) GN=SORL1 OS=Gallus gallus (Chicken) PE=2 SV=1	T	Signal transduction mechanisms	PREDICTED: VPS10 domain-containing receptor SorCS1 [Gallus gallus]	--
gene11192	ACSL5	2.94853	489	3.14302	506	3.03092	598	2.88308	466	1.0472	134	0.88862	148	0.969427	180	1.11371	198	7.58566e-39	1.46178	up	[I]	Lipid transport and metabolism	Biological Process: long-chain fatty acid metabolic process (GO:0001676);; Molecular Function: catalytic activity (GO:0003824);; Cellular Component: mitochondrial inner membrane (GO:0005743);; Cellular Component: endoplasmic reticulum (GO:0005783);; Biological Process: regulation of apoptotic process (GO:0042981);;	K01897|0|gga:423896|ACSL5; acyl-CoA synthetase long-chain family member 5 (EC:6.2.1.3); K01897 long-chain acyl-CoA synthetase [EC:6.2.1.3] (A)	Fatty acid biosynthesis (ko00061);; Fatty acid degradation (ko00071);; Fatty acid metabolism (ko01212);; PPAR signaling pathway (ko03320);; Peroxisome (ko04146);; Adipocytokine signaling pathway (ko04920)	[I]	Lipid transport and metabolism	AMP-binding enzyme	Long-chain-fatty-acid--CoA ligase ACSBG2 GN=ACSBG2 OS=Gallus gallus (Chicken) PE=2 SV=2	I	Lipid transport and metabolism	long-chain-fatty-acid--CoA ligase 5 [Gallus gallus]	biological process: metabolic process (GO:0008152);; biological process: cellular process (GO:0009987);; biological process: single-organism process (GO:0044699);; molecular function: catalytic activity (GO:0003824);; cellular component: cell (GO:0005623);; cellular component: membrane (GO:0016020);; cellular component: organelle (GO:0043226);; cellular component: organelle part (GO:0044422);; ce…
gene11202	PLEKHS1	0.475627	70	1.43041	117	1.35471	145	0.731832	83	1.40881	126	1.41941	181	2.04496	199	1.31121	176	0.000179419	-0.714247	down	--	--	--	--	--	--	--	Pleckstrin homology domain;; PH domain	--	T	Signal transduction mechanisms	PREDICTED: pleckstrin homology domain-containing family S member 1 isoform X1 [Gallus gallus]	--
gene1125	TTLL1	2.27737	531	2.85451	506	3.48188	1107	2.62053	467	3.98265	740	6.25746	1998	5.69296	1954	5.85779	1913	9.11966e-09	-1.19039	down	--	--	Biological Process: protein polyglutamylation (GO:0018095);;	K16599|0|gga:418225|TTLL1; tubulin tyrosine ligase-like family, member 1; K16599 tubulin polyglutamylase TTLL1 [EC:6.-.-.-] (A)	--	[O]	Posttranslational modification, protein turnover, chaperones	Tubulin-tyrosine ligase family	Tubulin polyglutamylase ttll6 OS=Danio rerio (Zebrafish) PE=2 SV=1	O	Posttranslational modification, protein turnover, chaperones	PREDICTED: probable tubulin polyglutamylase TTLL1 isoform X11 [Gallus gallus]	biological process: metabolic process (GO:0008152);; biological process: cellular process (GO:0009987);; biological process: single-organism process (GO:0044699)
gene11256	RGS10	13.2347	2637	14.7646	2852	14.1154	3365	14.5963	2834	19.7593	3021	22.3771	4501	17.4166	3900	23.9585	5134	3.85479e-09	-0.588632	down	--	--	Cellular Component: nucleus (GO:0005634);; Biological Process: termination of G-protein coupled receptor signaling pathway (GO:0038032);;	K16449|3.15166e-107|mgp:100539822|RGS10; regulator of G-protein signaling 10; K16449 regulator of G-protein signaling (A)	--	[T]	Signal transduction mechanisms	Regulator of G protein signaling domain;; Regulator of G protein signalling-like domain	Regulator of G-protein signaling 4 GN=RGS4 OS=Gallus gallus (Chicken) PE=2 SV=1	T	Signal transduction mechanisms	PREDICTED: regulator of G-protein signaling 10 isoform X2 [Gallus gallus]	cellular component: cell (GO:0005623);; cellular component: organelle (GO:0043226);; cellular component: cell part (GO:0044464);; biological process: biological regulation (GO:0065007)
gene11263	SEC23IP	34.7748	11432	37.0241	11799	35.2443	13779	37.7252	12088	55.1709	13918	52.2288	17153	55.709	20477	54.5969	19213	1.49845e-41	-0.629986	down	--	--	Cellular Component: intracellular membrane-bounded organelle (GO:0043231);; Molecular Function: metal ion binding (GO:0046872);;	--	--	[IU]	Lipid transport and metabolism;; Intracellular trafficking, secretion, and vesicular transport	DDHD domain;; SAM domain (Sterile alpha motif);; WWE domain;; SAM domain (Sterile alpha motif)	--	IU	Lipid transport and metabolism;; Intracellular trafficking, secretion, and vesicular transport	PREDICTED: SEC23-interacting protein isoform X2 [Gallus gallus]	cellular component: cell (GO:0005623);; cellular component: organelle (GO:0043226);; cellular component: cell part (GO:0044464);; molecular function: binding (GO:0005488)
gene11265	PPAPDC1A	0.66669	164	0.855941	204	0.705558	206	0.784279	188	1.51459	286	1.36729	336	1.21578	330	1.32343	348	8.64777e-10	-0.82986	down	[I]	Lipid transport and metabolism	Molecular Function: catalytic activity (GO:0003824);; Biological Process: metabolic process (GO:0008152);; Cellular Component: membrane (GO:0016020);;	--	--	[I]	Lipid transport and metabolism	PAP2 superfamily	Phosphatidate phosphatase PPAPDC1B GN=ppapdc1b OS=Xenopus laevis (African clawed frog) PE=2 SV=1	I	Lipid transport and metabolism	PREDICTED: phosphatidate phosphatase PPAPDC1A isoform X4 [Gallus gallus]	molecular function: catalytic activity (GO:0003824);; biological process: metabolic process (GO:0008152);; cellular component: membrane (GO:0016020)
gene1130	SCUBE1	0.908411	505	0.95206	513	1.09291	725	1.03789	559	1.79553	767	1.34966	748	1.51625	942	1.65825	983	3.51207e-09	-0.67356	down	--	--	Molecular Function: transmembrane signaling receptor activity (GO:0004888);; Molecular Function: calcium ion binding (GO:0005509);; Biological Process: blood coagulation (GO:0007596);; Cellular Component: membrane (GO:0016020);;	--	--	[T]	Signal transduction mechanisms	Coagulation Factor Xa inhibitory site;; Complement Clr-like EGF-like;; GCC2 and GCC3;; Calcium-binding EGF domain;; EGF-like domain;; EGF domain;; CUB domain	Signal peptide, CUB and EGF-like domain-containing protein 2 (Precursor) GN=scube2 OS=Danio rerio (Zebrafish) PE=2 SV=1	T	Signal transduction mechanisms	PREDICTED: signal peptide, CUB and EGF-like domain-containing protein 1 [Falco peregrinus]	molecular function: receptor activity (GO:0004872);; molecular function: molecular transducer activity (GO:0060089);; biological process: cellular process (GO:0009987);; biological process: signaling (GO:0023052);; biological process: single-organism process (GO:0044699);; biological process: response to stimulus (GO:0050896);; biological process: biological regulation (GO:0065007);; molecular fu…
gene11318	ADAM12	0.285922	90	0.380865	92	0.329225	124	0.262458	79	0.436493	106	0.730446	169	0.506576	179	0.475868	161	7.7439e-06	-0.710849	down	--	--	Molecular Function: metalloendopeptidase activity (GO:0004222);; Biological Process: proteolysis (GO:0006508);; Biological Process: integrin-mediated signaling pathway (GO:0007229);; Molecular Function: zinc ion binding (GO:0008270);;	K06835|0|gga:425843|ADAM12; ADAM metallopeptidase domain 12; K06835 disintegrin and metalloproteinase domain-containing protein 12 [EC:3.4.24.-] (A)	--	[O]	Posttranslational modification, protein turnover, chaperones	Reprolysin (M12B) family zinc metalloprotease;; Reprolysin family propeptide;; ADAM cysteine-rich;; Disintegrin;; Metallo-peptidase family M12;; Metallo-peptidase family M12B Reprolysin-like;; Metallo-peptidase family M12B Reprolysin-like;; Metallo-peptidase family M12B Reprolysin-like	Zinc metalloproteinase-disintegrin-like ohanin (Precursor) OS=Ophiophagus hannah (King cobra) PE=1 SV=1	O	Posttranslational modification, protein turnover, chaperones	disintegrin and metalloproteinase domain-containing protein 12 isoform 1 precursor [Gallus gallus]	molecular function: catalytic activity (GO:0003824);; biological process: metabolic process (GO:0008152);; biological process: cellular process (GO:0009987);; biological process: signaling (GO:0023052);; biological process: single-organism process (GO:0044699);; biological process: response to stimulus (GO:0050896);; biological process: biological regulation (GO:0065007);; molecular function: bin…
gene11325	LOC101748691	0.051497	11	0.080261	17	0.087251	22	0.05286	11	0.147641	24	0.10618	21	0.143547	33	0.137921	30	0.0229247	-0.597463	down	[K]	Transcription	--	--	--	[K]	Transcription	Fork head domain	Forkhead box protein I1-ema OS=Xenopus laevis (African clawed frog) PE=2 SV=1	K	Transcription	PREDICTED: forkhead box protein I1-ema-like, partial [Gallus gallus]	--
gene11329	MKI67	8.7602	4201	9.13449	4240	8.42643	4789	9.69882	4493	3.64093	1341	2.92912	1400	3.72501	1997	3.35713	1727	9.02847e-52	1.31333	up	--	--	--	K17582|0|gga:423963|MKI67; antigen identified by monoclonal antibody Ki-67; K17582 antigen KI-67 (A)	--	--	--	Protein phosphatase 1 binding;; K167R (NUC007) repeat;; FHA domain	--	R	General function prediction only	PREDICTED: antigen KI-67 isoform X6 [Gallus gallus]	--
gene1139	KIAA1644	2.60129	667	2.1736	522	2.28201	690	2.19283	558	1.02792	206	0.72439	183	1.05778	308	0.999588	279	1.41573e-15	1.12255	up	--	--	--	--	--	--	--	--	Uncharacterized protein KIAA1644 homolog (Precursor) OS=Danio rerio (Zebrafish) PE=2 SV=2	R	General function prediction only	PREDICTED: uncharacterized protein KIAA1644 isoform X2 [Gallus gallus]	--
gene11462	C2ORF88	11.8647	2107	9.51999	1638	10.0689	2125	8.89613	1540	2.32759	301	3.05894	542	3.20826	637	3.08251	588	9.71322e-39	1.65139	up	--	--	--	--	--	--	--	Protein of unknown function (DUF4565)	Small membrane A-kinase anchor protein OS=Xenopus tropicalis (Western clawed frog) PE=3 SV=1	S	Function unknown	small membrane A-kinase anchor protein [Gallus gallus]	--
gene11469	SLC40A1	57.5787	15846	60.7519	16206	59.0628	19329	65.6257	17601	99.3903	20988	91.0816	25038	94.7991	29168	98.2648	28947	5.27095e-33	-0.696028	down	--	--	Molecular Function: iron ion transmembrane transporter activity (GO:0005381);; Cellular Component: integral component of membrane (GO:0016021);;	K14685|0|gga:423984|SLC40A1; solute carrier family 40 (iron-regulated transporter), member 1; K14685 solute carrier family 40 (iron-regulated transporter), member 1 (A)	--	[P]	Inorganic ion transport and metabolism	Ferroportin1 (FPN1)	Solute carrier family 40 member 1 GN=slc40a1 OS=Danio rerio (Zebrafish) PE=2 SV=2	P	Inorganic ion transport and metabolism	solute carrier family 40 member 1 [Gallus gallus]	molecular function: transporter activity (GO:0005215);; biological process: cellular process (GO:0009987);; biological process: single-organism process (GO:0044699);; biological process: localization (GO:0051179);; cellular component: membrane (GO:0016020);; cellular component: membrane part (GO:0044425)
gene11472	COL3A1	67.3726	21116	75.787	23014	82.2321	30650	91.2065	27870	150.385	36159	142.415	44568	133.334	46703	140.648	47163	8.20807e-21	-0.859056	down	--	--	Molecular Function: extracellular matrix structural constituent (GO:0005201);; Cellular Component: collagen trimer (GO:0005581);; Molecular Function: metal ion binding (GO:0046872);;	K06236|7.13233e-178|gga:396340|COL3A1; collagen, type III, alpha 1; K06236 collagen, type I/II/III/V/XI/XXIV/XXVII, alpha (A)	Focal adhesion (ko04510);; ECM-receptor interaction (ko04512)	[W]	Extracellular structures	Collagen triple helix repeat (20 copies);; Fibrillar collagen C-terminal domain;; von Willebrand factor type C domain	Collagen alpha-1(III) chain (Precursor; Fragments) GN=COL3A1 OS=Gallus gallus (Chicken) PE=2 SV=2	W	Extracellular structures	RecName: Full=Collagen alpha-1(III) chain; Flags: Precursor, partial [Gallus gallus]	molecular function: structural molecule activity (GO:0005198);; cellular component: collagen trimer (GO:0005581);; cellular component: macromolecular complex (GO:0032991);; molecular function: binding (GO:0005488)
gene11475	TFPI	1.71913	187	2.16136	240	1.83288	284	2.67857	287	0.868561	92	1.0676	128	0.909932	123	1.19294	154	3.42511e-06	0.799556	up	--	--	Molecular Function: serine-type endopeptidase inhibitor activity (GO:0004867);; Cellular Component: extracellular region (GO:0005576);; Biological Process: blood coagulation (GO:0007596);;	K03909|1.44245e-169|gga:423989|TFPI; tissue factor pathway inhibitor (lipoprotein-associated coagulation inhibitor); K03909 tissue factor pathway inhibitor (A)	--	[O]	Posttranslational modification, protein turnover, chaperones	Kunitz/Bovine pancreatic trypsin inhibitor domain	Kunitz-type serine protease inhibitor bitisilin-3 (Fragment) OS=Bitis gabonica (Gaboon adder) PE=2 SV=1	O	Posttranslational modification, protein turnover, chaperones	PREDICTED: tissue factor pathway inhibitor isoform X3 [Gallus gallus]	molecular function: enzyme regulator activity (GO:0030234);; biological process: biological regulation (GO:0065007);; cellular component: extracellular region (GO:0005576);; biological process: multicellular organismal process (GO:0032501);; biological process: single-organism process (GO:0044699)
gene1148	ARHGAP8	16.0427	2069	16.7435	2089	16.6917	2546	17.7429	2218	26.3028	2594	25.2074	3237	25.0139	3598	25.9481	3586	2.03781e-33	-0.649405	down	--	--	Cellular Component: intracellular (GO:0005622);; Biological Process: signal transduction (GO:0007165);;	--	--	[TZ]	Signal transduction mechanisms;; Cytoskeleton	RhoGAP domain;; Divergent CRAL/TRIO domain;; CRAL/TRIO domain	Rho GTPase-activating protein 15 GN=ARHGAP15 OS=Gallus gallus (Chicken) PE=2 SV=1	T	Signal transduction mechanisms	rho GTPase-activating protein 8 [Gallus gallus]	cellular component: cell (GO:0005623);; cellular component: cell part (GO:0044464);; biological process: cellular process (GO:0009987);; biological process: response to stimulus (GO:0050896);; biological process: biological regulation (GO:0065007)
gene11511	BARD1	6.85735	1307	6.95379	1305	6.5298	1488	6.15109	1152	2.35419	345	2.76419	489	2.68007	569	2.51192	507	4.22902e-65	1.32697	up	[R]	General function prediction only	Molecular Function: zinc ion binding (GO:0008270);;	K10683|0|gga:424010|BARD1; BRCA1 associated RING domain 1; K10683 BRCA1-associated RING domain protein 1 [EC:6.3.2.19] (A)	--	[LK]	Replication, recombination and repair;; Transcription	zf-RING of BARD1-type protein;; Ankyrin repeat;; Ankyrin repeats (many copies);; Ankyrin repeats (3 copies);; Ankyrin repeats (many copies);; Ankyrin repeat;; BRCA1 C Terminus (BRCT) domain;; Zinc finger, C3HC4 type (RING finger)	Tonsoku-like protein GN=tonsl OS=Danio rerio (Zebrafish) PE=2 SV=1	L	Replication, recombination and repair	BRCA1-associated RING domain protein 1 [Gallus gallus]	molecular function: binding (GO:0005488)
gene11528	COL6A3	0.266855	160	0.33386	155	0.440274	205	0.216032	127	0.08997	42	0.124016	75	0.089943	61	0.114981	73	1.48563e-09	1.09375	up	--	--	Molecular Function: serine-type endopeptidase inhibitor activity (GO:0004867);; Cellular Component: collagen trimer (GO:0005581);; Cellular Component: extracellular space (GO:0005615);; Biological Process: cell adhesion (GO:0007155);; Cellular Component: sarcolemma (GO:0042383);;	K06238|0|gga:396548|COL6A3; collagen, type VI, alpha 3; K06238 collagen, type VI, alpha (A)	Focal adhesion (ko04510);; ECM-receptor interaction (ko04512)	[W]	Extracellular structures	von Willebrand factor type A domain;; von Willebrand factor type A domain;; Collagen triple helix repeat (20 copies);; Kunitz/Bovine pancreatic trypsin inhibitor domain;; Mediator complex subunit 25 von Willebrand factor type A	Collagen alpha-3(VI) chain (Precursor) GN=COL6A3 OS=Gallus gallus (Chicken) PE=2 SV=2	W	Extracellular structures	collagen alpha-3(VI) chain precursor [Gallus gallus]	molecular function: enzyme regulator activity (GO:0030234);; biological process: biological regulation (GO:0065007);; cellular component: collagen trimer (GO:0005581);; cellular component: macromolecular complex (GO:0032991);; cellular component: extracellular region (GO:0005576);; cellular component: extracellular region part (GO:0044421);; biological process: biological adhesion (GO:0022610);; …
gene11534	CXCR7	1.15689	135	0.983829	107	1.02276	142	0.724166	83	0.435299	39	0.504337	60	0.452195	59	0.532138	67	5.16846e-05	0.796497	up	--	--	Biological Process: angiogenesis (GO:0001525);; Biological Process: vasculogenesis (GO:0001570);; Biological Process: chemotaxis (GO:0006935);; Biological Process: G-protein coupled receptor signaling pathway (GO:0007186);; Molecular Function: coreceptor activity (GO:0015026);; Cellular Component: integral component of membrane (GO:0016021);; Molecular Function: C-X-C chemokine receptor activity …	K04304|0|apla:101790884|CXCR7; chemokine (C-X-C motif) receptor 7; K04304 C-X-C chemokine receptor type 7 (A)	Cytokine-cytokine receptor interaction (ko04060)	[R]	General function prediction only	7 transmembrane receptor (rhodopsin family)	C-X-C chemokine receptor type 4-B GN=cxcr4-b OS=Xenopus laevis (African clawed frog) PE=2 SV=1	T	Signal transduction mechanisms	PREDICTED: c-X-C chemokine receptor type 7 [Anas platyrhynchos]	biological process: developmental process (GO:0032502);; biological process: single-organism process (GO:0044699);; biological process: cellular process (GO:0009987);; biological process: locomotion (GO:0040011);; biological process: response to stimulus (GO:0050896);; biological process: signaling (GO:0023052);; biological process: biological regulation (GO:0065007);; molecular function: recepto…
gene11562	LOC424033	0.168858	34	0.127153	25	0.199651	46	0.099715	19	0.062512	10	0.077021	16	0.05612	13	0.069264	15	0.0129885	0.656544	up	--	--	--	--	--	[K]	Transcription	PAS fold;; PAS domain;; PAS fold;; PAS domain;; Helix-loop-helix DNA-binding domain	Single-minded homolog 1-A GN=sim1a OS=Danio rerio (Zebrafish) PE=2 SV=1	K	Transcription	aryl hydrocarbon receptor 2 [Gallus gallus]	--
gene1158	FBLN1	7.98998	1485	10.1318	1831	9.96579	2198	10.0791	1829	21.0816	2992	22.3357	3900	21.2899	4406	21.0951	4189	8.22558e-43	-1.15741	down	--	--	Molecular Function: calcium ion binding (GO:0005509);; Cellular Component: basement membrane (GO:0005604);; Cellular Component: extracellular space (GO:0005615);; Molecular Function: peptidase activator activity (GO:0016504);; Biological Process: extracellular matrix organization (GO:0030198);;	K17307|0|gga:373979|FBLN1; fibulin 1; K17307 fibulin 1/2 (A)	--	[T]	Signal transduction mechanisms	Calcium-binding EGF domain;; Complement Clr-like EGF-like;; Coagulation Factor Xa inhibitory site;; EGF domain;; Anaphylotoxin-like domain;; EGF-like domain	Fibulin-1 (Precursor) GN=FBLN1 OS=Gallus gallus (Chicken) PE=2 SV=2	T	Signal transduction mechanisms	fibulin-1 precursor [Gallus gallus]	molecular function: binding (GO:0005488);; cellular component: extracellular region (GO:0005576);; cellular component: extracellular matrix (GO:0031012);; cellular component: extracellular matrix part (GO:0044420);; cellular component: extracellular region part (GO:0044421);; molecular function: enzyme regulator activity (GO:0030234);; biological process: biological regulation (GO:0065007);; biol…
gene11601	C7H21ORF58	0.310649	16	0.615058	25	0.893641	38	0.3696	24	0.172631	7	0.089732	8	0.186086	13	0.262122	17	0.0239358	0.609456	up	--	--	--	--	--	--	--	Domain of unknown function (DUF4587)	--	S	Function unknown	PREDICTED: uncharacterized protein C21orf58 isoform X5 [Gallus gallus]	--
gene11613	NABP1	11.749	6484	12.1886	6483	11.2344	7287	11.1999	5958	12.2361	5175	21.2836	11379	20.5534	12361	21.6592	12386	6.69424e-07	-0.678584	down	[L]	Replication, recombination and repair	--	--	--	[R]	General function prediction only	OB-fold nucleic acid binding domain	SOSS complex subunit B2 GN=nabp1 OS=Danio rerio (Zebrafish) PE=2 SV=1	R	General function prediction only	PREDICTED: SOSS complex subunit B2 [Gallus gallus]	--
gene11619	DNAH7	0.657324	467	1.66095	512	1.80743	606	1.75438	473	1.46038	805	3.5612	923	3.38384	1096	3.33518	1058	1.24875e-34	-1.00673	down	--	--	--	K10408|0|gga:424048|DNAH7; dynein, axonemal, heavy chain 7; K10408 dynein heavy chain, axonemal (A)	--	[Z]	Cytoskeleton	Dynein heavy chain and region D6 of dynein motor;; Dynein heavy chain, N-terminal region 2;; Hydrolytic ATP binding site of dynein motor region D1;; P-loop containing dynein motor region D4;; ATP-binding dynein motor region D5;; Microtubule-binding stalk of dynein motor;; P-loop containing dynein motor region D3;; AAA domain (dynein-related subfamily);; ATPase family associated with various cellu…	--	Z	Cytoskeleton	PREDICTED: dynein heavy chain 7, axonemal isoform X1 [Gallus gallus]	--
gene11659	STRADB	2.74183	623	2.7956	670	3.20337	933	3.50465	811	4.19907	775	4.67464	1115	4.96751	1293	4.77486	1289	8.69896e-09	-0.631981	down	[RTKL]	General function prediction only;; Signal transduction mechanisms;; Transcription;; Replication, recombination and repair	Molecular Function: protein kinase activity (GO:0004672);; Molecular Function: ATP binding (GO:0005524);;	K17532|0|gga:424083|STRADB, ALS2CR2; STE20-related kinase adaptor beta; K17532 STE20-related kinase adapter protein beta (A)	--	[T]	Signal transduction mechanisms	Protein kinase domain;; Protein tyrosine kinase	STE20-related kinase adapter protein alpha GN=STRADA OS=Gallus gallus (Chicken) PE=2 SV=1	T	Signal transduction mechanisms	PREDICTED: STE20-related kinase adapter protein beta isoform X5 [Gallus gallus]	molecular function: catalytic activity (GO:0003824);; biological process: metabolic process (GO:0008152);; biological process: cellular process (GO:0009987);; molecular function: binding (GO:0005488)
gene11682	KLF7	1.60985	822	1.32929	669	1.4768	910	1.75274	887	0.980025	312	0.92047	388	1.05014	609	1.15356	530	1.64798e-07	0.700656	up	[R]	General function prediction only	Molecular Function: nucleic acid binding (GO:0003676);; Molecular Function: metal ion binding (GO:0046872);;	K09207|0|gga:429011|KLF7; Kruppel-like factor 7 (ubiquitous); K09207 krueppel-like factor 6/7 (A)	--	[R]	General function prediction only	Zinc finger, C2H2 type;; Zinc-finger double domain;; C2H2-type zinc finger	Wilms tumor protein homolog (Fragment) GN=WT1 OS=Alligator mississippiensis (American alligator) PE=2 SV=1	K	Transcription	PREDICTED: Krueppel-like factor 7 isoform X1 [Gallus gallus]	molecular function: binding (GO:0005488)
gene11685	MDH1B	0.744486	96	1.05431	131	0.789433	121	1.0989	138	0.529233	53	0.489421	64	0.519384	74	0.496135	69	0.000385728	0.683294	up	[C]	Energy production and conversion	Biological Process: carbohydrate metabolic process (GO:0005975);; Biological Process: malate metabolic process (GO:0006108);; Molecular Function: malate dehydrogenase activity (GO:0016615);; Molecular Function: oxidoreductase activity, acting on the CH-OH group of donors, NAD or NADP as acceptor (GO:0016616);;	--	--	[C]	Energy production and conversion	lactate/malate dehydrogenase, alpha/beta C-terminal domain	Putative malate dehydrogenase 1B GN=mdh1b OS=Danio rerio (Zebrafish) PE=2 SV=1	C	Energy production and conversion	PREDICTED: putative malate dehydrogenase 1B isoform X4 [Gallus gallus]	biological process: metabolic process (GO:0008152);; biological process: cellular process (GO:0009987);; biological process: single-organism process (GO:0044699);; molecular function: catalytic activity (GO:0003824)
gene1169	PPARA	6.7363	2645	7.65645	2967	7.44671	3681	9.02552	3712	4.233	1165	4.89306	2145	3.78726	1699	6.11128	2683	0.00013729	0.605175	up	--	--	--	K07294|0|gga:374120|PPARA; peroxisome proliferator-activated receptor alpha; K07294 peroxisome proliferator-activated receptor alpha (A)	PPAR signaling pathway (ko03320);; Adipocytokine signaling pathway (ko04920)	[T]	Signal transduction mechanisms	Zinc finger, C4 type (two domains);; Ligand-binding domain of nuclear hormone receptor	Peroxisome proliferator-activated receptor alpha GN=ppara OS=Xenopus laevis (African clawed frog) PE=1 SV=1	K	Transcription	Peroxisome proliferator-activated receptor alpha, partial [Cariama cristata]	--
gene11692	GPR1	50.7444	15590	82.0526	15565	37.9467	19580	64.9524	18085	75.2358	20164	121.943	24458	106.99	28041	115.535	27097	2.25407e-22	-0.637711	down	--	--	Molecular Function: G-protein coupled receptor activity (GO:0004930);; Cellular Component: integral component of membrane (GO:0016021);;	K04310|0|gga:424101|GPR1; G protein-coupled receptor 1; K04310 G protein-coupled receptor 1 (A)	--	--	--	7 transmembrane receptor (rhodopsin family)	C3a anaphylatoxin chemotactic receptor GN=c3ar1 OS=Danio rerio (Zebrafish) PE=3 SV=1	T	Signal transduction mechanisms	PREDICTED: G-protein coupled receptor 1 isoform X8 [Gallus gallus]	molecular function: receptor activity (GO:0004872);; molecular function: molecular transducer activity (GO:0060089);; biological process: cellular process (GO:0009987);; biological process: signaling (GO:0023052);; biological process: single-organism process (GO:0044699);; biological process: response to stimulus (GO:0050896);; biological process: biological regulation (GO:0065007);; cellular com…
gene11703	RAPH1	4.29496	1826	5.23677	2092	5.25845	2528	5.14256	2018	3.14631	1005	2.59981	1129	2.76709	1312	2.66853	1243	6.52674e-18	0.71494	up	--	--	--	--	--	[T]	Signal transduction mechanisms	Ras association (RalGDS/AF-6) domain;; PH domain	Amyloid beta A4 precursor protein-binding family B member 1-interacting protein GN=APBB1IP OS=Gallus gallus (Chicken) PE=2 SV=1	T	Signal transduction mechanisms	PREDICTED: LOW QUALITY PROTEIN: ras-associated and pleckstrin homology domains-containing protein 1 [Gallus gallus]	--
gene11719	ITGA4	0.125694	41	0.213736	67	0.221786	85	0.212223	67	0.536261	133	0.434672	140	0.416621	150	0.416173	144	1.60632e-07	-1.05229	down	--	--	Molecular Function: fibronectin binding (GO:0001968);; Biological Process: blood vessel remodeling (GO:0001974);; Biological Process: heterophilic cell-cell adhesion via plasma membrane cell adhesion molecules (GO:0007157);; Biological Process: leukocyte cell-cell adhesion (GO:0007159);; Biological Process: integrin-mediated signaling pathway (GO:0007229);; Biological Process: heart development (…	K06483|0|gga:424121|ITGA4; integrin, alpha 4 (antigen CD49D, alpha 4 subunit of VLA-4 receptor); K06483 integrin alpha 4 (A)	Focal adhesion (ko04510);; ECM-receptor interaction (ko04512);; Cell adhesion molecules (CAMs) (ko04514);; Intestinal immune network for IgA production (ko04672);; Regulation of actin cytoskeleton (ko04810)	[W]	Extracellular structures	Integrin alpha;; FG-GAP repeat;; Repeat domain in Vibrio, Colwellia, Bradyrhizobium and Shewanella;; Integrin alpha cytoplasmic region	Integrin alpha-4 (Precursor) GN=itga4 OS=Xenopus laevis (African clawed frog) PE=2 SV=1	W	Extracellular structures	PREDICTED: integrin alpha-4 [Gallus gallus]	molecular function: binding (GO:0005488);; biological process: multicellular organismal process (GO:0032501);; biological process: single-organism process (GO:0044699);; biological process: biological adhesion (GO:0022610);; biological process: cellular process (GO:0009987);; biological process: signaling (GO:0023052);; biological process: response to stimulus (GO:0050896);; biological process: b…
gene11727	CCDC141	0.088196	20	0.111937	17	0.040647	14	0.04679	13	0.103443	23	0.273209	35	0.408024	54	0.543801	62	0.000177078	-0.973335	down	--	--	--	--	--	[Z]	Cytoskeleton	Immunoglobulin I-set domain;; Immunoglobulin domain;; Immunoglobulin domain;; Spectrin repeat;; Immunoglobulin domain	Myosin light chain kinase, smooth muscle, deglutamylated form GN=Mylk OS=Gallus gallus (Chicken) PE=1 SV=2	S	Function unknown	PREDICTED: coiled-coil domain-containing protein 141 isoform X4 [Gallus gallus]	--
gene11767	WIPF1	4.87647	1448	4.04737	1189	3.87929	1443	4.01812	1236	2.41108	482	3.13049	1045	2.9269	849	2.91894	808	1.66949e-05	0.599939	up	--	--	Molecular Function: actin binding (GO:0003779);;	--	--	[Z]	Cytoskeleton	WH2 motif	--	Z	Cytoskeleton	WAS/WASL-interacting protein family member 1 [Gallus gallus]	molecular function: binding (GO:0005488)
gene11779	CDCA7	18.5421	3479	17.7309	3225	17.5721	3921	18.3096	3348	6.90145	994	6.24241	1170	6.61525	1388	6.0839	1222	7.17916e-127	1.41917	up	--	--	--	--	--	--	--	Zinc-finger domain of monoamine-oxidase A repressor R1	--	K	Transcription	PREDICTED: cell division cycle-associated protein 7 [Gallus gallus]	--
gene11806	METTL5	26.9724	2278	28.3791	2343	26.4618	2994	26.8264	2268	42.7791	2811	46.416	3884	38.7604	4130	45.3391	4067	2.17375e-38	-0.696165	down	[J]	Translation, ribosomal structure and biogenesis	Molecular Function: nucleic acid binding (GO:0003676);; Molecular Function: methyltransferase activity (GO:0008168);;	--	--	[J]	Translation, ribosomal structure and biogenesis	Methyltransferase small domain;; Methyltransferase domain;; Methyltransferase domain;; Ribosomal protein L11 methyltransferase (PrmA);; Methyltransferase domain;; Putative RNA methylase family UPF0020;; Conserved hypothetical protein 95;; Methyltransferase domain;; RNA cap guanine-N2 methyltransferase;; Methyltransferase domain	--	J	Translation, ribosomal structure and biogenesis	PREDICTED: methyltransferase like 5 isoform X1 [Gallus gallus]	molecular function: binding (GO:0005488);; molecular function: catalytic activity (GO:0003824);; biological process: metabolic process (GO:0008152)
gene11824	SPC25	20.9044	1582	21.4915	1576	22.1535	1993	21.6691	1598	8.13955	473	8.29293	627	8.42072	713	8.12567	659	4.05069e-100	1.3212	up	--	--	Cellular Component: condensed chromosome kinetochore (GO:0000777);; Biological Process: mitotic spindle organization (GO:0007052);; Biological Process: chromosome segregation (GO:0007059);; Cellular Component: Ndc80 complex (GO:0031262);;	K11550|5.29535e-156|gga:424172|SPC25, SPBC25; SPC25, NDC80 kinetochore complex component; K11550 kinetochore protein Spc25, animal type (A)	--	[S]	Function unknown	Chromosome segregation protein Spc25	Kinetochore protein Spc25 GN=spc25 OS=Xenopus laevis (African clawed frog) PE=1 SV=2	S	Function unknown	kinetochore protein Spc25 [Gallus gallus]	cellular component: cell (GO:0005623);; cellular component: macromolecular complex (GO:0032991);; cellular component: organelle (GO:0043226);; cellular component: organelle part (GO:0044422);; cellular component: cell part (GO:0044464);; biological process: cellular process (GO:0009987);; biological process: single-organism process (GO:0044699);; biological process: cellular component organizatio…
gene1183	MANSC1	2.84177	255	3.22723	277	2.5047	270	2.57838	207	1.61543	114	1.36556	120	1.57949	162	1.36126	132	6.60464e-07	0.753619	up	--	--	--	--	--	--	--	MANEC domain	--	S	Function unknown	MANSC domain-containing protein 1 precursor [Gallus gallus]	--
gene11834	SCN9A	0.355819	179	0.559839	277	0.440064	266	0.534139	266	1.12077	435	0.563504	289	0.882543	484	1.6722	859	5.93165e-05	-0.907453	down	--	--	Cellular Component: voltage-gated sodium channel complex (GO:0001518);; Molecular Function: voltage-gated sodium channel activity (GO:0005248);;	K04834|0|gga:395946|SCN9A, SCN1A; sodium channel, voltage-gated, type IX, alpha subunit; K04834 voltage-gated sodium channel type II alpha (A)	--	[PT]	Inorganic ion transport and metabolism;; Signal transduction mechanisms	Ion transport protein;; Domain of unknown function (DUF3451);; Sodium ion transport-associated;; Polycystin cation channel	Sodium channel protein type 4 subunit alpha A GN=scn4aa OS=Danio rerio (Zebrafish) PE=2 SV=2	P	Inorganic ion transport and metabolism	PREDICTED: sodium channel protein type 2 subunit alpha isoform X2 [Gallus gallus]	cellular component: cell (GO:0005623);; cellular component: membrane (GO:0016020);; cellular component: macromolecular complex (GO:0032991);; cellular component: membrane part (GO:0044425);; cellular component: cell part (GO:0044464);; molecular function: transporter activity (GO:0005215);; biological process: cellular process (GO:0009987);; biological process: single-organism process (GO:0044699…
gene11835	SCN1A	1.48119	439	1.43941	452	1.57483	651	2.26462	526	2.92152	715	1.87586	629	2.50627	861	3.34855	1191	3.03768e-06	-0.753165	down	--	--	Cellular Component: voltage-gated sodium channel complex (GO:0001518);; Molecular Function: voltage-gated sodium channel activity (GO:0005248);;	K04833|0|gga:771555|SCN1A; sodium channel, voltage-gated, type I, alpha subunit; K04833 voltage-gated sodium channel type I alpha (A)	--	[PT]	Inorganic ion transport and metabolism;; Signal transduction mechanisms	Ion transport protein;; Sodium ion transport-associated;; Domain of unknown function (DUF3451);; Polycystin cation channel	Sodium channel protein type 4 subunit alpha B GN=scn4ab OS=Danio rerio (Zebrafish) PE=2 SV=1	P	Inorganic ion transport and metabolism	PREDICTED: sodium channel protein type 1 subunit alpha isoform X4 [Gallus gallus]	cellular component: cell (GO:0005623);; cellular component: membrane (GO:0016020);; cellular component: macromolecular complex (GO:0032991);; cellular component: membrane part (GO:0044425);; cellular component: cell part (GO:0044464);; molecular function: transporter activity (GO:0005215);; biological process: cellular process (GO:0009987);; biological process: single-organism process (GO:0044699…
gene11842	SCN3A	1.177	122	1.21399	186	1.15746	212	0.897419	129	1.9854	248	2.09256	360	2.61959	423	2.51653	370	5.96921e-12	-1.1012	down	--	--	Cellular Component: voltage-gated sodium channel complex (GO:0001518);; Molecular Function: voltage-gated sodium channel activity (GO:0005248);;	K04834|0|gga:424180|SCN3A; sodium channel, voltage-gated, type III, alpha subunit; K04834 voltage-gated sodium channel type II alpha (A)	--	[PT]	Inorganic ion transport and metabolism;; Signal transduction mechanisms	Ion transport protein;; Sodium ion transport-associated;; Domain of unknown function (DUF3451);; Polycystin cation channel	Sodium channel protein type 4 subunit alpha A GN=scn4aa OS=Danio rerio (Zebrafish) PE=2 SV=2	P	Inorganic ion transport and metabolism	PREDICTED: sodium channel protein type 2 subunit alpha isoformX1 [Gallus gallus]	cellular component: cell (GO:0005623);; cellular component: membrane (GO:0016020);; cellular component: macromolecular complex (GO:0032991);; cellular component: membrane part (GO:0044425);; cellular component: cell part (GO:0044464);; molecular function: transporter activity (GO:0005215);; biological process: cellular process (GO:0009987);; biological process: single-organism process (GO:0044699…
gene11874	LOC107053832	45.9296	3347	39.5108	2792	44.06	3820	38.1514	2711	21.8573	1224	27.3172	1992	27.775	2264	25.6815	2004	3.5873e-12	0.640149	up	--	--	Molecular Function: hormone activity (GO:0005179);; Biological Process: apoptotic process (GO:0006917);; Molecular Function: growth factor activity (GO:0008083);; Cellular Component: inhibin-betaglycan-ActRII complex (GO:0034673);; Biological Process: regulation of cell proliferation (GO:0042127);; Biological Process: hemoglobin biosynthetic process (GO:0042541);; Cellular Component: inhibin A co…	K05500|0|gga:424197|INHA; inhibin, alpha; K05500 inhibin, alpha (A)	--	[T]	Signal transduction mechanisms	Transforming growth factor beta like domain	Inhibin alpha chain (Precursor) GN=INHA OS=Gallus gallus (Chicken) PE=3 SV=2	T	Signal transduction mechanisms	inhibin alpha chain precursor [Gallus gallus]	molecular function: binding (GO:0005488);; cellular component: cell (GO:0005623);; cellular component: membrane (GO:0016020);; cellular component: macromolecular complex (GO:0032991);; cellular component: membrane part (GO:0044425);; cellular component: cell part (GO:0044464);; biological process: biological regulation (GO:0065007);; biological process: metabolic process (GO:0008152);; biological…
gene11878	TMEM198	6.00744	849	5.60989	774	5.05889	852	4.95834	689	8.7255	953	9.71662	1368	8.49641	1351	8.31758	1254	3.75204e-16	-0.727317	down	--	--	Cellular Component: plasma membrane (GO:0005886);; Cellular Component: cytoplasmic membrane-bounded vesicle (GO:0016023);; Biological Process: positive regulation of canonical Wnt signaling pathway (GO:0090263);;	--	--	--	--	Domain of unknown function (DUF4203)	Transmembrane protein 198-B GN=tmem198b OS=Danio rerio (Zebrafish) PE=2 SV=1	S	Function unknown	PREDICTED: transmembrane protein 198 isoform X1 [Meleagris gallopavo]	cellular component: cell (GO:0005623);; cellular component: membrane (GO:0016020);; cellular component: cell part (GO:0044464);; cellular component: organelle (GO:0043226);; biological process: biological regulation (GO:0065007)
gene11903	IHH	35.3236	3652	28.2022	2790	26.7191	3255	23.8178	2383	4.02125	321	4.41631	461	5.5378	646	4.33423	482	5.31496e-75	2.40857	up	--	--	Biological Process: patterning of blood vessels (GO:0001569);; Biological Process: osteoblast differentiation (GO:0001649);; Biological Process: in utero embryonic development (GO:0001701);; Biological Process: cell fate specification (GO:0001708);; Biological Process: heart looping (GO:0001947);; Biological Process: positive regulation of mesenchymal cell proliferation (GO:0002053);; Biological …	K11989|0|gga:395801|IHH; Indian hedgehog; K11989 indian hedgehog (A)	Hedgehog signaling pathway (ko04340)	[T]	Signal transduction mechanisms	Hedgehog amino-terminal signalling domain;; Hint module	Indian hedgehog protein C-product (Precursor) GN=IHH OS=Gallus gallus (Chicken) PE=2 SV=1	T	Signal transduction mechanisms	indian hedgehog protein precursor [Gallus gallus]	biological process: multicellular organismal process (GO:0032501);; biological process: developmental process (GO:0032502);; biological process: single-organism process (GO:0044699);; biological process: cellular process (GO:0009987);; biological process: biological regulation (GO:0065007);; biological process: cellular component organization or biogenesis (GO:0071840);; molecular function: bindi…
gene11913	WNT6	2.64242	227	3.31946	248	3.1153	275	2.48249	183	1.33355	85	1.12649	99	1.36768	132	1.24918	110	8.81106e-10	0.932723	up	--	--	Biological Process: branching involved in ureteric bud morphogenesis (GO:0001658);; Molecular Function: receptor binding (GO:0005102);; Cellular Component: proteinaceous extracellular matrix (GO:0005578);; Biological Process: axis specification (GO:0009798);; Cellular Component: cell surface (GO:0009986);; Biological Process: Wnt signaling pathway (GO:0016055);; Biological Process: odontogenesis …	K00445|0|clv:102085008|WNT6; wingless-type MMTV integration site family, member 6; K00445 wingless-type MMTV integration site family, member 6 (A)	Wnt signaling pathway (ko04310);; Hedgehog signaling pathway (ko04340);; Melanogenesis (ko04916)	[T]	Signal transduction mechanisms	wnt family	Protein Wnt-2b (Precursor) GN=WNT2B OS=Gallus gallus (Chicken) PE=2 SV=1	T	Signal transduction mechanisms	Protein Wnt-6, partial [Chlamydotis macqueenii]	biological process: multicellular organismal process (GO:0032501);; biological process: developmental process (GO:0032502);; biological process: single-organism process (GO:0044699);; molecular function: binding (GO:0005488);; cellular component: extracellular region (GO:0005576);; cellular component: extracellular matrix (GO:0031012);; cellular component: extracellular region part (GO:0044421);;…
gene11965	MRAS	12.192	1288	10.8302	1102	11.5112	1369	12.6685	1162	8.0613	643	7.04081	774	5.51281	767	7.6921	757	1.20049e-11	0.604281	up	[R]	General function prediction only	Molecular Function: GTPase activity (GO:0003924);; Molecular Function: GTP binding (GO:0005525);; Biological Process: GTP catabolic process (GO:0006184);; Biological Process: small GTPase mediated signal transduction (GO:0007264);; Cellular Component: membrane (GO:0016020);; Molecular Function: GTP-dependent protein binding (GO:0030742);;	K07831|1.22773e-131|gga:395149|MRAS; muscle RAS oncogene homolog; K07831 Ras-related protein M-Ras (A)	MAPK signaling pathway (ko04010);; Tight junction (ko04530);; Regulation of actin cytoskeleton (ko04810)	[R]	General function prediction only	Ras family;; Miro-like protein;; Elongation factor Tu GTP binding domain;; ADP-ribosylation factor family;; 50S ribosome-binding GTPase	Ras-related protein Rap-1b (Precursor) GN=rap1b OS=Xenopus tropicalis (Western clawed frog) PE=2 SV=1	R	General function prediction only	PREDICTED: ras-related protein M-Ras-like isoform X3 [Ficedula albicollis]	molecular function: catalytic activity (GO:0003824);; biological process: metabolic process (GO:0008152);; molecular function: binding (GO:0005488);; biological process: cellular process (GO:0009987);; biological process: single-organism process (GO:0044699);; biological process: signaling (GO:0023052);; biological process: response to stimulus (GO:0050896);; biological process: biological regula…
gene11974	INHBB	6.53055	896	5.16909	665	4.6914	761	3.51742	450	1.21741	130	0.753774	109	1.14357	178	1.07079	193	2.67123e-20	1.76872	up	--	--	Biological Process: embryonic axis specification (GO:0000578);; Molecular Function: hormone activity (GO:0005179);; Cellular Component: extracellular region (GO:0005576);; Molecular Function: growth factor activity (GO:0008083);; Biological Process: cellular response to starvation (GO:0009267);; Biological Process: cellular response to insulin stimulus (GO:0032869);; Biological Process: activin r…	K04667|0|gga:396126|INHBB; inhibin, beta B; K04667 inhibin, beta (A)	TGF-beta signaling pathway (ko04350)	[T]	Signal transduction mechanisms	Transforming growth factor beta like domain;; TGF-beta propeptide	Inhibin beta B chain (Precursor) GN=INHBB OS=Gallus gallus (Chicken) PE=2 SV=2	T	Signal transduction mechanisms	inhibin/activin beta B subunit precursor [Gallus gallus]	biological process: multicellular organismal process (GO:0032501);; biological process: developmental process (GO:0032502);; biological process: single-organism process (GO:0044699);; molecular function: binding (GO:0005488);; cellular component: extracellular region (GO:0005576);; biological process: cellular process (GO:0009987);; biological process: response to stimulus (GO:0050896);; biologic…
gene11975	GLI2	0.76247	323	0.398553	169	0.49325	245	0.555824	228	0.153715	50	0.121833	53	0.083649	41	0.127264	60	3.62244e-15	1.69434	up	[R]	General function prediction only	Molecular Function: DNA binding (GO:0003677);; Molecular Function: sequence-specific DNA binding transcription factor activity (GO:0003700);; Cellular Component: nucleus (GO:0005634);; Cellular Component: cytoplasm (GO:0005737);; Biological Process: positive regulation of transcription, DNA-templated (GO:0045893);; Molecular Function: metal ion binding (GO:0046872);;	K16798|0|gga:395956|GLI2, GLI2/GLI4, GLI3; GLI family zinc finger 2; K16798 zinc finger protein GLI2 (A)	Hedgehog signaling pathway (ko04340)	[R]	General function prediction only	Zinc finger, C2H2 type;; Zinc-finger double domain;; C2H2-type zinc finger	Zinc finger protein GLI4 GN=gli4 OS=Xenopus laevis (African clawed frog) PE=2 SV=1	K	Transcription	zinc finger protein GLI2 isoform 1 [Gallus gallus]	molecular function: binding (GO:0005488);; molecular function: nucleic acid binding transcription factor activity (GO:0001071);; biological process: biological regulation (GO:0065007);; cellular component: cell (GO:0005623);; cellular component: organelle (GO:0043226);; cellular component: cell part (GO:0044464)
gene11989	SEMA5B	0.510622	259	0.445182	212	0.474395	282	0.495299	243	0.336699	133	0.197164	96	0.241507	139	0.292679	162	0.000107125	0.686954	up	--	--	Molecular Function: receptor activity (GO:0004872);; Biological Process: multicellular organismal development (GO:0007275);; Cellular Component: integral component of membrane (GO:0016021);;	K06841|0|gga:424248|SEMA5B; sema domain, seven thrombospondin repeats (type 1 and type 1-like), transmembrane domain (TM) and short cytoplasmic domain, (semaphorin) 5B; K06841 semaphorin 5 (A)	--	[T]	Signal transduction mechanisms	Sema domain;; Thrombospondin type 1 domain	Semaphorin-3A (Precursor) GN=SEMA3A OS=Gallus gallus (Chicken) PE=1 SV=1	T	Signal transduction mechanisms	PREDICTED: semaphorin-5B isoform X9 [Gallus gallus]	molecular function: receptor activity (GO:0004872);; biological process: multicellular organismal process (GO:0032501);; biological process: developmental process (GO:0032502);; biological process: single-organism process (GO:0044699);; cellular component: membrane (GO:0016020);; cellular component: membrane part (GO:0044425)
gene11996	MYLK	3.10895	1271	3.42625	1329	2.98267	1412	3.16026	1239	5.01805	1567	4.0522	1759	4.56907	2216	5.04766	2296	1.73561e-16	-0.667762	down	[RTKL]	General function prediction only;; Signal transduction mechanisms;; Transcription;; Replication, recombination and repair	Cellular Component: stress fiber (GO:0001725);; Molecular Function: myosin light chain kinase activity (GO:0004687);; Molecular Function: calmodulin binding (GO:0005516);; Molecular Function: ATP binding (GO:0005524);; Cellular Component: cytosol (GO:0005829);; Cellular Component: plasma membrane (GO:0005886);; Biological Process: protein phosphorylation (GO:0006468);; Cellular Component: lamelli…	K00907|0|gga:396445|MYLK; myosin light chain kinase (EC:2.7.11.18); K00907 myosin-light-chain kinase [EC:2.7.11.18] (A)	Calcium signaling pathway (ko04020);; Vascular smooth muscle contraction (ko04270);; Focal adhesion (ko04510);; Regulation of actin cytoskeleton (ko04810)	[Z]	Cytoskeleton	Immunoglobulin I-set domain;; Immunoglobulin domain;; Protein kinase domain;; Immunoglobulin domain;; Immunoglobulin V-set domain;; Immunoglobulin domain;; Protein tyrosine kinase;; CD80-like C2-set immunoglobulin domain;; Fibronectin type III domain;; Penicillin-Binding Protein C-terminus Family;; Natural killer cell receptor 2B4	Myosin light chain kinase, smooth muscle, deglutamylated form GN=Mylk OS=Gallus gallus (Chicken) PE=1 SV=2	Z	Cytoskeleton	myosin light chain kinase, smooth muscle [Gallus gallus]	cellular component: cell (GO:0005623);; cellular component: organelle (GO:0043226);; cellular component: organelle part (GO:0044422);; cellular component: cell part (GO:0044464);; molecular function: catalytic activity (GO:0003824);; biological process: metabolic process (GO:0008152);; biological process: cellular process (GO:0009987);; molecular function: binding (GO:0005488);; cellular componen…
gene12001	ITGB5	10.4957	1795	10.5788	1754	10.4481	2125	9.86216	1644	5.08791	668	5.73345	980	5.12089	979	5.46904	1001	1.0683e-41	0.890091	up	--	--	Molecular Function: receptor activity (GO:0004872);; Molecular Function: integrin binding (GO:0005178);; Cellular Component: focal adhesion (GO:0005925);; Biological Process: cell adhesion (GO:0007155);; Biological Process: integrin-mediated signaling pathway (GO:0007229);; Biological Process: multicellular organismal development (GO:0007275);; Cellular Component: integrin complex (GO:0008305);; …	K06588|0|gga:395142|ITGB5; integrin, beta 5; K06588 integrin beta 5 (A)	Phagosome (ko04145);; Focal adhesion (ko04510);; ECM-receptor interaction (ko04512);; Regulation of actin cytoskeleton (ko04810)	[TW]	Signal transduction mechanisms;; Extracellular structures	Integrin, beta chain;; Integrin beta cytoplasmic domain;; Integrin beta tail domain;; EGF-like domain	Integrin beta-1 (Precursor) GN=ITGB1 OS=Gallus gallus (Chicken) PE=1 SV=1	W	Extracellular structures	integrin beta-5 precursor [Gallus gallus]	molecular function: receptor activity (GO:0004872);; molecular function: binding (GO:0005488);; cellular component: cell junction (GO:0030054);; biological process: biological adhesion (GO:0022610);; biological process: cellular process (GO:0009987);; biological process: signaling (GO:0023052);; biological process: single-organism process (GO:0044699);; biological process: response to stimulus (G…
gene12004	SLC12A8	0.168126	58	0.127799	44	0.126561	48	0.178135	62	0.230182	63	0.276367	93	0.363658	133	0.294997	108	0.000109929	-0.807082	down	[E]	Amino acid transport and metabolism	--	K14428|0|gga:424258|SLC12A8; solute carrier family 12, member 8; K14428 solute carrier family 12 (potassium/chloride transporters), member 8 (A)	--	[P]	Inorganic ion transport and metabolism	Amino acid permease;; Amino acid permease	Solute carrier family 12 member 8 GN=slc12a8 OS=Xenopus laevis (African clawed frog) PE=2 SV=1	P	Inorganic ion transport and metabolism	PREDICTED: solute carrier family 12 member 8 isoform X2 [Gallus gallus]	--
gene12021	ESYT3	8.93823	1769	8.9429	1716	8.78916	2069	8.2352	1589	2.02813	309	1.88688	374	2.64748	586	2.19479	465	1.28245e-73	1.87165	up	[R]	General function prediction only	--	--	--	[R]	General function prediction only	C2 domain	Extended synaptotagmin-3 GN=esyt3 OS=Xenopus tropicalis (Western clawed frog) PE=2 SV=1	R	General function prediction only	PREDICTED: extended synaptotagmin-3 isoform X2 [Gallus gallus]	--
gene12054	ZRANB3	2.02155	594	1.81207	516	1.87101	653	1.90003	544	0.915731	207	0.935397	275	1.0878	357	0.86286	272	4.0986e-18	0.912746	up	[KL]	Transcription;; Replication, recombination and repair	--	--	--	--	--	SNF2 family N-terminal domain;; Helicase conserved C-terminal domain;; HNH endonuclease;; Type III restriction enzyme, res subunit;; DEAD/DEAH box helicase	SWI/SNF-related matrix-associated actin-dependent regulator of chromatin subfamily A-like protein 1 GN=smarcal1 OS=Xenopus laevis (African clawed frog) PE=2 SV=1	B	Chromatin structure and dynamics	PREDICTED: DNA annealing helicase and endonuclease ZRANB3 [Gallus gallus]	--
gene12060	MCM6	23.9284	5838	23.4959	5557	22.7251	6593	23.6597	5626	10.5687	1979	11.2049	2731	11.939	3257	10.6641	2785	1.96217e-83	1.02284	up	[L]	Replication, recombination and repair	Molecular Function: single-stranded DNA binding (GO:0003697);; Molecular Function: ATP-dependent DNA helicase activity (GO:0004003);; Molecular Function: ATP binding (GO:0005524);; Cellular Component: nucleus (GO:0005634);; Biological Process: DNA unwinding involved in DNA replication (GO:0006268);; Biological Process: DNA replication initiation (GO:0006270);; Cellular Component: MCM complex (GO:…	K02542|0|gga:424295|MCM6; minichromosome maintenance complex component 6 (EC:3.6.4.12); K02542 DNA replication licensing factor MCM6 [EC:3.6.4.12] (A)	DNA replication (ko03030);; Cell cycle (ko04110)	[L]	Replication, recombination and repair	MCM2/3/5 family;; MCM N-terminal domain;; Magnesium chelatase, subunit ChlI;; ATPase family associated with various cellular activities (AAA)	Zygotic DNA replication licensing factor mcm6 OS=Xenopus tropicalis (Western clawed frog) PE=2 SV=1	L	Replication, recombination and repair	hypothetical protein RCJMB04_9i8 [Gallus gallus]	molecular function: binding (GO:0005488);; molecular function: catalytic activity (GO:0003824);; biological process: metabolic process (GO:0008152);; biological process: cellular process (GO:0009987);; biological process: single-organism process (GO:0044699);; cellular component: cell (GO:0005623);; cellular component: organelle (GO:0043226);; cellular component: cell part (GO:0044464);; cellular…
gene12069	HNMT	0.285791	47	0.187102	40	0.345221	54	0.123294	27	0.021289	4	0.147012	12	0.179036	21	0.095373	23	0.00250043	0.81271	up	--	--	Cellular Component: nucleus (GO:0005634);; Cellular Component: cytoplasm (GO:0005737);; Molecular Function: histamine N-methyltransferase activity (GO:0046539);;	K00546|0|gga:424298|HNMT; histamine N-methyltransferase (EC:2.1.1.8); K00546 histamine N-methyltransferase [EC:2.1.1.8] (A)	Histidine metabolism (ko00340)	--	--	Methyltransferase domain;; Methyltransferase domain	Histamine N-methyltransferase A GN=hnmt-a OS=Xenopus laevis (African clawed frog) PE=2 SV=1	R	General function prediction only	histamine N-methyltransferase isoform 1 [Gallus gallus]	cellular component: cell (GO:0005623);; cellular component: organelle (GO:0043226);; cellular component: cell part (GO:0044464);; molecular function: catalytic activity (GO:0003824);; biological process: metabolic process (GO:0008152)
gene12081	ARHGAP15	0.25275	37	0.280447	40	0.223919	39	0.297195	43	0.564735	64	1.06824	119	0.660313	108	0.662651	99	2.07544e-08	-1.14878	down	--	--	Molecular Function: phospholipid binding (GO:0005543);; Cellular Component: cytoplasm (GO:0005737);; Biological Process: regulation of cell shape (GO:0008360);; Cellular Component: membrane (GO:0016020);; Molecular Function: Rac GTPase activator activity (GO:0030675);; Biological Process: positive regulation of Rac GTPase activity (GO:0032855);;	--	--	[T]	Signal transduction mechanisms	RhoGAP domain;; PH domain	Rho GTPase-activating protein 15 GN=ARHGAP15 OS=Gallus gallus (Chicken) PE=2 SV=1	T	Signal transduction mechanisms	rho GTPase-activating protein 15 [Gallus gallus]	molecular function: binding (GO:0005488);; cellular component: cell (GO:0005623);; cellular component: cell part (GO:0044464);; biological process: biological regulation (GO:0065007);; cellular component: membrane (GO:0016020);; molecular function: enzyme regulator activity (GO:0030234)
gene1209	KCNA6	1.96828	430	2.10382	446	2.06027	535	1.91964	409	0.976234	164	0.876765	192	1.32028	323	1.32666	310	7.53734e-07	0.726269	up	[P]	Inorganic ion transport and metabolism	--	K04879|0|gga:100858067|KCNA6; potassium voltage-gated channel, shaker-related subfamily, member 6; K04879 potassium voltage-gated channel Shaker-related subfamily A member 6 (A)	--	[P]	Inorganic ion transport and metabolism	Ion transport protein;; BTB/POZ domain;; Ion channel	Potassium voltage-gated channel subfamily A member 2 GN=kcna2 OS=Xenopus laevis (African clawed frog) PE=2 SV=2	P	Inorganic ion transport and metabolism	PREDICTED: potassium voltage-gated channel subfamily A member 6-like [Gallus gallus]	--
gene12096	LYPD6B	7.65565	862	8.94852	930	8.63043	1067	10.8442	1126	15.935	1319	15.9923	1724	15.2556	1845	15.383	1723	1.35229e-15	-0.807238	down	--	--	--	--	--	--	--	--	--	S	Function unknown	PREDICTED: ly6/PLAUR domain-containing protein 6B isoform X11 [Gallus gallus]	--
gene12097	LYPD6	5.58799	1024	4.22239	750	5.23337	1104	4.83574	864	7.15777	1004	7.39565	1351	7.05273	1442	7.44819	1457	9.43794e-11	-0.585333	down	--	--	--	--	--	--	--	--	--	R	General function prediction only	PREDICTED: ly6/PLAUR domain-containing protein 6 isoform X1 [Gallus gallus]	--
gene12105	TNFAIP6	16.3513	1583	20.6745	1940	25.2002	2901	26.9982	2548	37.7035	2801	38.4806	3722	31.165	3374	34.0131	3525	2.91158e-06	-0.657734	down	--	--	Molecular Function: hyaluronic acid binding (GO:0005540);; Biological Process: cell adhesion (GO:0007155);;	--	--	[T]	Signal transduction mechanisms	CUB domain;; Extracellular link domain	Tolloid-like protein 1 (Precursor) GN=TLL1 OS=Gallus gallus (Chicken) PE=2 SV=1	OT	Posttranslational modification, protein turnover, chaperones;; Signal transduction mechanisms	tumor necrosis factor-inducible gene 6 protein precursor [Gallus gallus]	molecular function: binding (GO:0005488);; biological process: biological adhesion (GO:0022610)
gene12207	LOC107056638	17.8982	794	19.0888	796	7.23348	378	15.0239	637	32.7121	1090	24.5668	1089	31.1771	1513	31.583	1469	1.29579e-05	-0.886651	down	[OJ]	Posttranslational modification, protein turnover, chaperones;; Translation, ribosomal structure and biogenesis	Molecular Function: nucleotide binding (GO:0000166);; Molecular Function: RNA binding (GO:0003723);; Cellular Component: nucleus (GO:0005634);; Biological Process: RNA processing (GO:0006396);; Cellular Component: ribonucleoprotein complex (GO:0030529);;	K11090|9.07054e-105|gga:395268|SSB, UBP; Sjogren syndrome antigen B (autoantigen La); K11090 lupus La protein (A)	--	[A]	RNA processing and modification	La domain;; RNA recognition motif. (a.k.a. RRM, RBD, or RNP domain)	Lupus La protein homolog A GN=ssb-a OS=Xenopus laevis (African clawed frog) PE=2 SV=1	A	RNA processing and modification	untranslated region binding-protein [Gallus gallus]	molecular function: binding (GO:0005488);; cellular component: cell (GO:0005623);; cellular component: organelle (GO:0043226);; cellular component: cell part (GO:0044464);; biological process: metabolic process (GO:0008152);; biological process: cellular process (GO:0009987);; cellular component: macromolecular complex (GO:0032991)
gene12219	LOC768391	1.8896	356	2.04949	357	1.64767	407	2.2081	380	4.10601	635	3.32065	656	2.70771	666	4.58742	987	2.53193e-12	-1.00699	down	--	--	--	--	--	--	--	--	--	--	--	PREDICTED: uncharacterized protein LOC768391 [Gallus gallus]	--
gene12225	NTNG1	1.15278	216	1.36149	237	1.18636	243	0.91922	198	2.37832	345	1.80311	395	2.26427	453	2.11428	393	6.74844e-14	-0.89522	down	--	--	--	K07522|0|apla:101792074|NTNG1, Netrin-G1; netrin G1; K07522 netrin-G1 (A)	Cell adhesion molecules (CAMs) (ko04514)	[T]	Signal transduction mechanisms	Laminin N-terminal (Domain VI);; Laminin EGF-like (Domains III and V)	Netrin-1 (Precursor) GN=NTN1 OS=Gallus gallus (Chicken) PE=1 SV=1	T	Signal transduction mechanisms	PREDICTED: netrin-G1 isoform X2 [Gallus gallus]	--
gene12246	KIF14	1.67629	1271	1.86095	970	1.68534	1220	1.42541	1225	0.977683	404	0.42606	413	0.665436	667	0.939512	561	2.03229e-15	1.03103	up	[Z]	Cytoskeleton	Molecular Function: microtubule motor activity (GO:0003777);; Molecular Function: ATP binding (GO:0005524);; Cellular Component: kinesin complex (GO:0005871);; Cellular Component: microtubule (GO:0005874);; Biological Process: microtubule-based movement (GO:0007018);; Molecular Function: microtubule binding (GO:0008017);;	K17915|0|gga:424347|KIF14; kinesin family member 14; K17915 kinesin family member 14 (A)	--	[Z]	Cytoskeleton	Kinesin motor domain;; FHA domain	Chromosome-associated kinesin KIF4 GN=kif4 OS=Xenopus laevis (African clawed frog) PE=2 SV=1	Z	Cytoskeleton	PREDICTED: kinesin family member 14 isoform X11 [Gallus gallus]	molecular function: catalytic activity (GO:0003824);; biological process: metabolic process (GO:0008152);; molecular function: binding (GO:0005488);; cellular component: cell (GO:0005623);; cellular component: macromolecular complex (GO:0032991);; cellular component: organelle (GO:0043226);; cellular component: organelle part (GO:0044422);; cellular component: cell part (GO:0044464);; biological …
gene1225	VWF	0.026779	15	0.023353	12	0.021327	13	0.007559	4	0.027127	11	0.053713	27	0.043275	25	0.070954	40	0.0178252	-0.644773	down	--	--	Cellular Component: extracellular region (GO:0005576);;	K03900|0|mgp:100540162|VWF; von Willebrand factor; K03900 von Willebrand factor (A)	Focal adhesion (ko04510);; ECM-receptor interaction (ko04512)	[WV]	Extracellular structures;; Defense mechanisms	von Willebrand factor type D domain;; von Willebrand factor type A domain;; C8 domain;; Trypsin Inhibitor like cysteine rich domain;; von Willebrand factor type A domain;; von Willebrand factor type C domain	Mucin-5B (Precursor) GN=MUC5B OS=Gallus gallus (Chicken) PE=1 SV=1	W	Extracellular structures	PREDICTED: von Willebrand factor isoform X2 [Gallus gallus]	cellular component: extracellular region (GO:0005576)
gene12250	NR5A2	46.6237	9699	48.3305	9726	45.0444	10784	43.8901	8769	20.1657	3420	19.5799	4110	21.0977	4752	22.6086	5006	7.52314e-70	1.05175	up	--	--	--	K08027|0|fab:101814885|NR5A2; nuclear receptor subfamily 5, group A, member 2; K08027 nuclear receptor subfamily 5 group A member 2 (A)	--	[K]	Transcription	Ligand-binding domain of nuclear hormone receptor;; Zinc finger, C4 type (two domains)	Nuclear receptor subfamily 5 group A member 2 GN=NR5A2 OS=Gallus gallus (Chicken) PE=2 SV=1	K	Transcription	PREDICTED: nuclear receptor subfamily 5 group A member 2 isoform X1 [Haliaeetus leucocephalus]	--
gene12266	ASPM	5.23203	3150	5.42212	3166	5.22445	3731	6.27827	3514	3.12393	1445	2.58301	1554	3.3197	2199	3.15528	2018	4.50878e-19	0.78452	up	--	--	--	K16743|0|gga:424354|ASPM; asp (abnormal spindle) homolog, microcephaly associated (Drosophila); K16743 abnormal spindle-like microcephaly-associated protein (A)	--	[Z]	Cytoskeleton	IQ calmodulin-binding motif;; CAMSAP CH domain;; Calponin homology (CH) domain	Unconventional myosin-Va GN=MYO5A OS=Gallus gallus (Chicken) PE=1 SV=1	Z	Cytoskeleton	PREDICTED: LOW QUALITY PROTEIN: abnormal spindle-like microcephaly-associated protein homolog [Gallus gallus]	--
gene12291	OLFML2B	5.83269	1011	4.21499	709	4.83098	996	3.69913	625	7.08162	942	7.37111	1277	8.41579	1631	7.99173	1483	1.23939e-08	-0.73308	down	--	--	--	--	--	[W]	Extracellular structures	Olfactomedin-like domain	Olfactomedin-like protein 2A (Precursor) GN=olfml2a OS=Xenopus tropicalis (Western clawed frog) PE=2 SV=1	W	Extracellular structures	PREDICTED: olfactomedin-like 2B [Gallus gallus]	--
gene12299	RP11-565P22.6	96.6515	14065	80.5666	11144	79.1609	13588	78.842	11025	41.7009	4508	44.1324	6132	41.1105	6501	39.5341	6043	4.00595e-38	0.974386	up	--	--	--	K16513|0|fpg:101917735|NOS1AP; nitric oxide synthase 1 (neuronal) adaptor protein; K16513 carboxyl-terminal PDZ ligand of neuronal nitric oxide synthase protein (A)	--	[R]	General function prediction only	Phosphotyrosine interaction domain (PTB/PID)	Low density lipoprotein receptor adapter protein 1-B GN=ldlrap1-b OS=Xenopus laevis (African clawed frog) PE=1 SV=1	T	Signal transduction mechanisms	PREDICTED: carboxyl-terminal PDZ ligand of neuronal nitric oxide synthase protein isoform X10 [Gallus gallus]	--
gene12300	TMEM121	0.31105	64	0.333467	56	0.238166	58	0.49335	79	0.172818	28	0.136749	28	0.209927	38	0.153795	34	0.00228466	0.696814	up	--	--	Cellular Component: integral component of membrane (GO:0016021);;	--	--	--	--	CECR6/TMEM121 family	Transmembrane protein 121 GN=TMEM121 OS=Gallus gallus (Chicken) PE=2 SV=1	S	Function unknown	transmembrane protein 121 [Gallus gallus]	cellular component: membrane (GO:0016020);; cellular component: membrane part (GO:0044425)
gene12302	C14ORF80	7.64329	995	7.31335	957	6.75089	1024	7.33776	978	4.65165	471	4.8629	629	4.50278	642	4.54277	620	3.88417e-13	0.620156	up	--	--	--	--	--	--	--	Domain of unknown function (DUF4509);; Domain of unknown function (DUF4510)	--	S	Function unknown	PREDICTED: uncharacterized protein C14orf80 homolog isoform X7 [Gallus gallus]	--
gene12304	AL928654.7	72.4279	5698	67.4	5143	68.7288	6432	61.0529	4682	119.615	7219	131.397	10330	110.602	9733	110.526	9311	2.63857e-28	-0.838177	down	--	--	Cellular Component: cell cortex (GO:0005938);; Molecular Function: zinc ion binding (GO:0008270);; Biological Process: positive regulation of cell proliferation (GO:0008284);; Biological Process: hemopoiesis (GO:0030097);; Cellular Component: extracellular matrix (GO:0031012);;	--	--	[TZ]	Signal transduction mechanisms;; Cytoskeleton	LIM domain	Cysteine and glycine-rich protein 1 GN=CSRP1 OS=Coturnix coturnix japonica (Japanese quail) PE=2 SV=2	TZ	Signal transduction mechanisms;; Cytoskeleton	PREDICTED: cysteine-rich protein 2 [Gallus gallus]	cellular component: cell (GO:0005623);; cellular component: cell part (GO:0044464);; molecular function: binding (GO:0005488);; biological process: biological regulation (GO:0065007);; biological process: immune system process (GO:0002376);; biological process: multicellular organismal process (GO:0032501);; biological process: developmental process (GO:0032502);; biological process: single-organ…
gene12314	PRKAB2	3.15069	349	2.50412	238	4.69215	588	4.83542	496	7.21972	577	7.62117	809	5.16172	606	4.6627	557	0.00214974	-0.629539	down	--	--	Molecular Function: AMP-activated protein kinase activity (GO:0004679);; Cellular Component: AMP-activated protein kinase complex (GO:0031588);; Molecular Function: identical protein binding (GO:0042802);;	K07199|0|gga:427017|PRKAB2; protein kinase, AMP-activated, beta 2 non-catalytic subunit; K07199 5'-AMP-activated protein kinase, regulatory beta subunit (A)	FoxO signaling pathway (ko04068);; Insulin signaling pathway (ko04910);; Adipocytokine signaling pathway (ko04920)	[G]	Carbohydrate transport and metabolism	5'-AMP-activated protein kinase beta subunit, interation domain	--	G	Carbohydrate transport and metabolism	5&apos;-AMP-activated protein kinase subunit beta-2 [Gallus gallus]	molecular function: catalytic activity (GO:0003824);; biological process: metabolic process (GO:0008152);; biological process: cellular process (GO:0009987);; cellular component: cell (GO:0005623);; cellular component: macromolecular complex (GO:0032991);; cellular component: cell part (GO:0044464);; molecular function: binding (GO:0005488)
gene12326	DNM3	0.489692	81	0.377401	63	0.421563	84	0.385494	66	0.208572	29	0.244763	41	0.240959	47	0.272548	51	0.00363889	0.587333	up	[R]	General function prediction only	Molecular Function: GTPase activity (GO:0003924);; Molecular Function: GTP binding (GO:0005525);; Molecular Function: phospholipid binding (GO:0005543);;	K01528|0|gga:424389|DNM3; dynamin 3; K01528 dynamin GTPase [EC:3.6.5.5] (A)	Endocytosis (ko04144)	[UR]	Intracellular trafficking, secretion, and vesicular transport;; General function prediction only	Dynamin central region;; Dynamin family;; Dynamin GTPase effector domain;; PH domain	Dynamin-1-like protein GN=dnm1l OS=Danio rerio (Zebrafish) PE=2 SV=1	U	Intracellular trafficking, secretion, and vesicular transport	PREDICTED: dynamin-3 isoform X3 [Gallus gallus]	molecular function: catalytic activity (GO:0003824);; biological process: metabolic process (GO:0008152);; molecular function: binding (GO:0005488)
gene12332	MYOC	6.38555	856	5.80798	757	5.51428	881	4.85358	634	7.50043	774	8.61821	1157	9.18727	1381	8.28118	1187	3.04295e-09	-0.600595	down	--	--	Cellular Component: extracellular space (GO:0005615);; Cellular Component: extracellular vesicular exosome (GO:0070062);;	--	--	[W]	Extracellular structures	Olfactomedin-like domain	Noelin (Precursor) GN=OLFM1 OS=Gallus gallus (Chicken) PE=2 SV=1	W	Extracellular structures	PREDICTED: myocilin [Meleagris gallopavo]	cellular component: extracellular region (GO:0005576);; cellular component: extracellular region part (GO:0044421);; cellular component: organelle (GO:0043226)
gene12359	NUF2	8.26184	1967	8.13664	1878	8.97846	2542	9.17938	2130	3.9492	722	3.96408	943	4.63736	1235	4.56686	1164	1.99284e-29	0.94251	up	--	--	Cellular Component: condensed chromosome kinetochore (GO:0000777);; Molecular Function: protein binding (GO:0005515);; Cellular Component: nucleus (GO:0005634);; Cellular Component: cytoplasm (GO:0005737);; Cellular Component: microtubule organizing center (GO:0005815);; Biological Process: mitotic nuclear division (GO:0007067);; Cellular Component: Ndc80 complex (GO:0031262);; Biological Process…	K11548|0|gga:395135|NUF2, CDCA1; NUF2, NDC80 kinetochore complex component; K11548 kinetochore protein Nuf2 (A)	--	[D]	Cell cycle control, cell division, chromosome partitioning	Nuf2 family	Kinetochore protein Nuf2 GN=NUF2 OS=Gallus gallus (Chicken) PE=1 SV=1	D	Cell cycle control, cell division, chromosome partitioning	RecName: Full=Kinetochore protein Nuf2; AltName: Full=Cell division cycle-associated protein 1 [Gallus gallus]	cellular component: cell (GO:0005623);; cellular component: macromolecular complex (GO:0032991);; cellular component: organelle (GO:0043226);; cellular component: organelle part (GO:0044422);; cellular component: cell part (GO:0044464);; molecular function: binding (GO:0005488);; biological process: cellular process (GO:0009987);; biological process: single-organism process (GO:0044699);; biologi…
gene12366	CENPL	11.7905	1325	10.6838	1162	11.1081	1482	12.1679	1338	4.79704	407	4.98832	553	5.3046	658	4.73934	579	3.34937e-47	1.14321	up	--	--	Cellular Component: chromosome, centromeric region (GO:0000775);; Cellular Component: nucleus (GO:0005634);;	K11504|0|gga:426563|CENPL; centromere protein L; K11504 centromere protein L (A)	--	--	--	Kinetochore complex Sim4 subunit Fta1	Centromere protein L GN=CENPL OS=Gallus gallus (Chicken) PE=1 SV=1	S	Function unknown	centromere protein L [Gallus gallus]	cellular component: cell (GO:0005623);; cellular component: organelle (GO:0043226);; cellular component: organelle part (GO:0044422);; cellular component: cell part (GO:0044464)
gene12369	RGS16	10.1356	989	11.0147	1042	10.2947	1193	11.8192	1122	7.05899	529	5.95938	582	6.16795	672	6.1579	642	2.50299e-14	0.704999	up	--	--	Biological Process: termination of G-protein coupled receptor signaling pathway (GO:0038032);;	K16449|1.75522e-148|gga:424409|RGS16; regulator of G-protein signaling 16; K16449 regulator of G-protein signaling (A)	--	[T]	Signal transduction mechanisms	Regulator of G protein signaling domain	Regulator of G-protein signaling 4 GN=RGS4 OS=Gallus gallus (Chicken) PE=2 SV=1	T	Signal transduction mechanisms	regulator of G-protein signaling 16 precursor [Gallus gallus]	biological process: biological regulation (GO:0065007)
gene12372	GLUL	4.02923	645	3.66901	558	3.30274	632	3.14327	477	2.31418	278	1.824	284	2.12595	369	2.04364	341	5.08122e-09	0.707319	up	[E]	Amino acid transport and metabolism	--	K01915|0|apla:101799450|GLUL; glutamate-ammonia ligase; K01915 glutamine synthetase [EC:6.3.1.2] (A)	Alanine, aspartate and glutamate metabolism (ko00250);; Arginine and proline metabolism (ko00330);; Glyoxylate and dicarboxylate metabolism (ko00630);; Nitrogen metabolism (ko00910);; Biosynthesis of amino acids (ko01230)	[E]	Amino acid transport and metabolism	Glutamine synthetase, catalytic domain;; Glutamine synthetase, beta-Grasp domain	Glutamine synthetase GN=GLUL OS=Gallus gallus (Chicken) PE=1 SV=1	E	Amino acid transport and metabolism	PREDICTED: glutamine synthetase [Anas platyrhynchos]	--
gene12388	CEP350	5.51404	4042	4.95486	3661	4.47453	4049	5.12818	3814	3.247	1901	2.70621	2057	3.22065	2748	3.42652	2796	7.85246e-12	0.593636	up	[D]	Cell cycle control, cell division, chromosome partitioning	--	K16768|0|gga:424417|CEP350; centrosomal protein 350kDa; K16768 centrosomal protein CEP350 (A)	--	[ZR]	Cytoskeleton;; General function prediction only	CAP-Gly domain	CAP-Gly domain-containing linker protein 1 GN=CLIP1 OS=Gallus gallus (Chicken) PE=2 SV=1	Z	Cytoskeleton	PREDICTED: LOW QUALITY PROTEIN: centrosome-associated protein 350 isoform X4 [Gallus gallus]	--
gene1243	RHNO1	0.182677	12	0.364096	23	1.39336	105	1.41997	88	0	0	0.259207	17	0.040599	3	0.011773	1	0.00581955	0.633647	up	--	--	Biological Process: DNA damage checkpoint (GO:0000077);; Biological Process: recombinational repair (GO:0000725);; Cellular Component: nucleus (GO:0005634);; Cellular Component: chromosome (GO:0005694);; Biological Process: cellular response to UV (GO:0034644);; Biological Process: positive regulation of G0 to G1 transition (GO:0070318);; Biological Process: cellular response to ionizing radiatio…	--	--	--	--	RAD9, RAD1, HUS1-interacting nuclear orphan protein	--	S	Function unknown	RAD9, RAD1, HUS1-interacting nuclear orphan protein [Gallus gallus]	biological process: cellular process (GO:0009987);; biological process: single-organism process (GO:0044699);; biological process: response to stimulus (GO:0050896);; biological process: metabolic process (GO:0008152);; cellular component: cell (GO:0005623);; cellular component: organelle (GO:0043226);; cellular component: cell part (GO:0044464);; biological process: biological regulation (GO:006…
gene1244	FOXM1	6.04758	1194	6.64113	1071	6.28726	1498	5.27549	1021	3.51421	398	2.92805	561	3.67522	599	3.8546	655	3.57167e-26	0.97134	up	--	--	Biological Process: G2/M transition of mitotic cell cycle (GO:0000086);; Biological Process: negative regulation of transcription from RNA polymerase II promoter (GO:0000122);; Biological Process: vasculogenesis (GO:0001570);; Biological Process: liver development (GO:0001889);; Molecular Function: sequence-specific DNA binding transcription factor activity (GO:0003700);; Cellular Component: nucl…	K09406|0|gga:430534|FOXM1; forkhead box M1; K09406 forkhead box protein M (A)	--	[K]	Transcription	Fork head domain	Forkhead box protein M1 OS=Xenopus laevis (African clawed frog) PE=2 SV=1	K	Transcription	forkhead box protein M1 [Gallus gallus]	biological process: cellular process (GO:0009987);; biological process: single-organism process (GO:0044699);; biological process: biological regulation (GO:0065007);; biological process: developmental process (GO:0032502);; biological process: multicellular organismal process (GO:0032501);; molecular function: nucleic acid binding transcription factor activity (GO:0001071);; cellular component: …
gene12442	C8H1ORF21	19.926	1492	23.1967	1688	25.5476	2277	26.5026	1937	40.6206	2337	35.0443	2633	34.9382	2926	35.2287	2824	5.14228e-10	-0.636641	down	--	--	--	--	--	--	--	Domain of unknown function (DUF4612)	--	S	Function unknown	PREDICTED: uncharacterized protein C1orf21 isoformX2 [Gallus gallus]	--
gene12444	FAM129A	19.8914	4726	22.9146	5315	21.465	6107	26.1645	6046	44.0964	8160	43.4223	10437	44.0944	11768	45.0618	11546	2.33636e-33	-0.997562	down	--	--	--	--	--	--	--	--	--	S	Function unknown	PREDICTED: protein Niban [Meleagris gallopavo]	--
gene12453	LOC768392	0.323398	26	0.22948	27	0.206427	28	0.314241	31	0.665669	46	0.581159	54	0.428679	45	0.642981	69	0.000749335	-0.789252	down	--	--	Biological Process: cellular process (GO:0009987);;	--	--	--	--	--	--	R	General function prediction only	PREDICTED: uncharacterized protein LOC768392 isoform X4 [Gallus gallus]	biological process: cellular process (GO:0009987)
gene12458	PLA2G4A	9.5386	2725	10.4974	3011	10.6179	3814	11.8733	3423	20.1074	4641	17.4415	5193	19.5014	6583	19.5587	6272	3.0862e-24	-0.894088	down	--	--	Molecular Function: lysophospholipase activity (GO:0004622);; Molecular Function: calcium ion binding (GO:0005509);; Molecular Function: calcium-dependent phospholipid binding (GO:0005544);; Cellular Component: endoplasmic reticulum (GO:0005783);; Cellular Component: Golgi apparatus (GO:0005794);; Cellular Component: cytosol (GO:0005829);; Biological Process: phospholipid catabolic process (GO:00…	K16342|0|gga:396394|PLA2G4A; phospholipase A2, group IVA (cytosolic, calcium-dependent) (EC:3.1.1.5 3.1.1.4); K16342 cytosolic phospholipase A2 [EC:3.1.1.4] (A)	Glycerophospholipid metabolism (ko00564);; Ether lipid metabolism (ko00565);; Arachidonic acid metabolism (ko00590);; Linoleic acid metabolism (ko00591);; alpha-Linolenic acid metabolism (ko00592);; MAPK signaling pathway (ko04010);; Vascular smooth muscle contraction (ko04270);; VEGF signaling pathway (ko04370);; GnRH signaling pathway (ko04912)	[I]	Lipid transport and metabolism	Lysophospholipase catalytic domain;; C2 domain	Lysophospholipase GN=PLA2G4A OS=Gallus gallus (Chicken) PE=1 SV=1	I	Lipid transport and metabolism	cytosolic phospholipase A2 [Gallus gallus]	molecular function: catalytic activity (GO:0003824);; biological process: metabolic process (GO:0008152);; molecular function: binding (GO:0005488);; cellular component: cell (GO:0005623);; cellular component: organelle (GO:0043226);; cellular component: cell part (GO:0044464);; biological process: cellular process (GO:0009987);; biological process: single-organism process (GO:0044699);; biologic…
gene12459	PTGS2	38.9935	8519	46.3885	9870	44.2028	11540	46.6232	10041	97.8125	16656	83.8528	18674	89.4832	22254	90.1433	21337	1.78344e-44	-1.07504	down	--	--	Molecular Function: peroxidase activity (GO:0004601);; Molecular Function: prostaglandin-endoperoxide synthase activity (GO:0004666);; Cellular Component: nucleus (GO:0005634);; Cellular Component: endoplasmic reticulum membrane (GO:0005789);; Biological Process: response to oxidative stress (GO:0006979);; Biological Process: regulation of blood pressure (GO:0008217);; Molecular Function: oxidore…	K11987|0|mgp:100550092|PTGS2; prostaglandin-endoperoxide synthase 2 (prostaglandin G/H synthase and cyclooxygenase); K11987 prostaglandin-endoperoxide synthase 2 [EC:1.14.99.1] (A)	Arachidonic acid metabolism (ko00590);; VEGF signaling pathway (ko04370)	[R]	General function prediction only	Animal haem peroxidase	Prostaglandin G/H synthase 2 (Precursor) GN=PTGS2 OS=Gallus gallus (Chicken) PE=2 SV=1	R	General function prediction only	prostaglandin G/H synthase 2 isoform 1 precursor [Gallus gallus]	molecular function: catalytic activity (GO:0003824);; molecular function: antioxidant activity (GO:0016209);; biological process: metabolic process (GO:0008152);; biological process: single-organism process (GO:0044699);; cellular component: cell (GO:0005623);; cellular component: organelle (GO:0043226);; cellular component: cell part (GO:0044464);; cellular component: membrane (GO:0016020);; cel…
gene12460	PDC	0.315153	63	0.39065	76	0.334669	80	0.372979	73	0.622487	96	0.76202	152	0.570943	128	0.773875	166	1.39218e-06	-0.870434	down	--	--	Cellular Component: photoreceptor outer segment (GO:0001750);; Cellular Component: nucleus (GO:0005634);; Cellular Component: cytoplasm (GO:0005737);; Cellular Component: actin cytoskeleton (GO:0015629);;	K08327|3.16199e-180|gga:429078|PDC; phosducin; K08327 phosducin (A)	--	[T]	Signal transduction mechanisms	Phosducin	Phosducin-like protein 3 OS=Danio rerio (Zebrafish) PE=2 SV=1	T	Signal transduction mechanisms	PREDICTED: phosducin isoform X6 [Gallus gallus]	cellular component: cell (GO:0005623);; cellular component: organelle (GO:0043226);; cellular component: cell part (GO:0044464)
gene12461	C8H1ORF27	11.7936	1797	14.6995	2169	15.2073	2715	13.1104	1932	20.9689	2407	38.7854	5709	19.9184	3306	38.394	6232	2.70287e-05	-0.909074	down	--	--	Molecular Function: zinc ion binding (GO:0008270);; Cellular Component: integral component of membrane (GO:0016021);; Molecular Function: oxidoreductase activity (GO:0016491);;	--	--	[S]	Function unknown	Olfactory receptor 4-like	Protein odr-4 homolog GN=ODR4 OS=Gallus gallus (Chicken) PE=2 SV=1	S	Function unknown	protein odr-4 homolog [Gallus gallus]	molecular function: binding (GO:0005488);; cellular component: membrane (GO:0016020);; cellular component: membrane part (GO:0044425);; molecular function: catalytic activity (GO:0003824);; biological process: metabolic process (GO:0008152)
gene12475	COL11A1	1.77755	708	1.92063	860	2.17644	1039	3.23933	952	4.16255	1192	3.48942	1466	4.3485	1509	4.23697	1681	2.64508e-13	-0.796315	down	--	--	--	K06236|0|gga:374046|COL11A1; collagen, type XI, alpha 1; K06236 collagen, type I/II/III/V/XI/XXIV/XXVII, alpha (A)	Focal adhesion (ko04510);; ECM-receptor interaction (ko04512)	[W]	Extracellular structures	Collagen triple helix repeat (20 copies);; Fibrillar collagen C-terminal domain;; Laminin G domain;; Concanavalin A-like lectin/glucanases superfamily	Collagen alpha-1(II) chain (Precursor; Fragment) GN=COL2A1 OS=Gallus gallus (Chicken) PE=2 SV=1	W	Extracellular structures	PREDICTED: collagen alpha-1(XI) chain isoformX1 [Gallus gallus]	--
gene12498	SASS6	10.485	1823	10.1289	1709	9.55376	1973	10.0412	1702	6.57722	881	5.67471	987	6.73391	1312	5.79809	1081	4.57853e-16	0.635172	up	--	--	Cellular Component: cytoplasm (GO:0005737);; Cellular Component: microtubule organizing center (GO:0005815);; Biological Process: cell cycle (GO:0007049);;	K16487|0|gga:424471|SASS6; spindle assembly 6 homolog (C. elegans); K16487 spindle assembly abnormal protein 6 (A)	--	--	--	--	Spindle assembly abnormal protein 6 homolog GN=SASS6 OS=Gallus gallus (Chicken) PE=2 SV=1	S	Function unknown	spindle assembly abnormal protein 6 homolog [Gallus gallus]	cellular component: cell (GO:0005623);; cellular component: cell part (GO:0044464);; cellular component: organelle (GO:0043226);; cellular component: organelle part (GO:0044422);; biological process: cellular process (GO:0009987);; biological process: single-organism process (GO:0044699)
gene12518	HCCS	12.3245	2297	12.3721	2238	12.6087	2798	13.0514	2374	19.1372	2741	18.0293	3362	18.4075	3840	19.5066	3897	9.00249e-33	-0.617006	down	--	--	Molecular Function: holocytochrome-c synthase activity (GO:0004408);; Cellular Component: mitochondrial inner membrane (GO:0005743);; Molecular Function: metal ion binding (GO:0046872);;	K01764|1.77935e-162|gga:424482|HCCS; holocytochrome c synthase (EC:4.4.1.17); K01764 cytochrome c heme-lyase [EC:4.4.1.17] (A)	Porphyrin and chlorophyll metabolism (ko00860)	[CO]	Energy production and conversion;; Posttranslational modification, protein turnover, chaperones	Cytochrome c/c1 heme lyase	Cytochrome c-type heme lyase GN=HCCS OS=Gallus gallus (Chicken) PE=2 SV=1	CO	Energy production and conversion;; Posttranslational modification, protein turnover, chaperones	cytochrome c-type heme lyase [Gallus gallus]	molecular function: catalytic activity (GO:0003824);; biological process: metabolic process (GO:0008152);; cellular component: cell (GO:0005623);; cellular component: membrane (GO:0016020);; cellular component: organelle (GO:0043226);; cellular component: organelle part (GO:0044422);; cellular component: cell part (GO:0044464);; molecular function: binding (GO:0005488)
gene12523	F3	2.35498	248	3.8447	393	4.40051	555	3.68359	380	8.66105	701	7.06569	744	8.05792	946	8.01154	906	6.25519e-11	-1.07273	down	--	--	--	K03901|0|gga:429084|F3; coagulation factor III (thromboplastin, tissue factor); K03901 coagulation factor III (tissue factor) (A)	--	--	--	Interferon-alpha/beta receptor, fibronectin type III;; Tissue factor	--	T	Signal transduction mechanisms	PREDICTED: tissue factor [Gallus gallus]	--
gene12557	CDC7	3.7528	664	3.66183	623	3.43181	718	3.94888	680	2.11479	268	1.68719	295	1.96903	391	1.65752	298	1.67533e-17	0.947273	up	[RTKL]	General function prediction only;; Signal transduction mechanisms;; Transcription;; Replication, recombination and repair	Molecular Function: protein serine/threonine kinase activity (GO:0004674);; Molecular Function: ATP binding (GO:0005524);; Cellular Component: nucleus (GO:0005634);; Cellular Component: cytoplasm (GO:0005737);; Biological Process: positive regulation of cell proliferation (GO:0008284);; Biological Process: regulation of S phase (GO:0033261);;	K02214|0|gga:424507|CDC7; cell division cycle 7; K02214 cell division control protein 7 [EC:2.7.11.1] (A)	Cell cycle (ko04110)	[L]	Replication, recombination and repair	Protein kinase domain;; Protein tyrosine kinase	Casein kinase I isoform delta-A GN=csnk1da OS=Danio rerio (Zebrafish) PE=2 SV=1	D	Cell cycle control, cell division, chromosome partitioning	PREDICTED: cell division cycle 7-related protein kinase isoform X4 [Gallus gallus]	molecular function: catalytic activity (GO:0003824);; biological process: metabolic process (GO:0008152);; biological process: cellular process (GO:0009987);; molecular function: binding (GO:0005488);; cellular component: cell (GO:0005623);; cellular component: organelle (GO:0043226);; cellular component: cell part (GO:0044464);; biological process: biological regulation (GO:0065007)
gene1256	SLC2A3	46.206	4308	50.6284	4576	49.3194	5468	54.6975	4970	30.4908	2182	26.2152	2442	30.1513	3143	28.6562	2860	3.61092e-22	0.737405	up	[GEPR]	Carbohydrate transport and metabolism;; Amino acid transport and metabolism;; Inorganic ion transport and metabolism;; General function prediction only	Molecular Function: glucose transmembrane transporter activity (GO:0005355);; Cellular Component: plasma membrane (GO:0005886);; Biological Process: carbohydrate metabolic process (GO:0005975);; Biological Process: glucose transport (GO:0015758);; Cellular Component: integral component of membrane (GO:0016021);; Biological Process: small molecule metabolic process (GO:0044281);;	K08142|0|gga:396517|SLC2A3, CEF-GT3, GLUT3; solute carrier family 2 (facilitated glucose transporter), member 3; K08142 MFS transporter, SP family, solute carrier family 2 (facilitated glucose transporter), member 3 (A)	--	[G]	Carbohydrate transport and metabolism	Sugar (and other) transporter;; Major Facilitator Superfamily	Solute carrier family 2, facilitated glucose transporter member 3 GN=SLC2A3 OS=Gallus gallus (Chicken) PE=2 SV=1	G	Carbohydrate transport and metabolism	solute carrier family 2, facilitated glucose transporter member 3 [Gallus gallus]	molecular function: transporter activity (GO:0005215);; biological process: cellular process (GO:0009987);; biological process: single-organism process (GO:0044699);; biological process: localization (GO:0051179);; cellular component: cell (GO:0005623);; cellular component: membrane (GO:0016020);; cellular component: cell part (GO:0044464);; biological process: metabolic process (GO:0008152);; ce…
gene12564	LRRC8C	15.474	3525	15.5025	3929	16.3474	3964	16.297	3463	25.4891	5064	17.8439	4970	18.7904	6318	19.3412	6247	1.61261e-13	-0.696901	down	[S]	Function unknown	--	--	--	[R]	General function prediction only	Leucine-rich repeat containing protein 8;; Leucine rich repeat;; Leucine Rich repeats (2 copies);; Leucine Rich Repeat;; Leucine rich repeats (6 copies);; Leucine rich repeat	Volume-regulated anion channel subunit LRRC8E GN=lrrc8e OS=Xenopus laevis (African clawed frog) PE=2 SV=1	S	Function unknown	PREDICTED: leucine-rich repeat-containing protein 8C isoform X1 [Gallus gallus]	--
gene12571	LMO4	38.774	2492	46.4682	2911	40.8458	3542	41.6158	2728	78.8577	3921	83.1777	5570	85.4202	6359	75.9455	5299	2.40007e-32	-0.94426	down	--	--	Molecular Function: enhancer sequence-specific DNA binding (GO:0001158);; Biological Process: neural tube closure (GO:0001843);; Biological Process: ventricular septum development (GO:0003281);; Molecular Function: transcription cofactor activity (GO:0003712);; Cellular Component: transcription factor complex (GO:0005667);; Biological Process: gastrulation (GO:0007369);; Biological Process: mesod…	--	--	[R]	General function prediction only	LIM domain	LIM domain transcription factor LMO4.2 GN=TNeu050b22.1 OS=Xenopus tropicalis (Western clawed frog) PE=2 SV=1	K	Transcription	LIM domain transcription factor LMO4 [Gallus gallus]	molecular function: binding (GO:0005488);; biological process: multicellular organismal process (GO:0032501);; biological process: developmental process (GO:0032502);; biological process: single-organism process (GO:0044699);; molecular function: protein binding transcription factor activity (GO:0000988);; biological process: biological regulation (GO:0065007);; cellular component: cell (GO:00056…
gene12581	COL24A1	1.06687	545	1.2264	462	1.51362	538	1.33709	491	2.07398	676	1.56211	538	1.53753	643	2.47531	1233	0.0017322	-0.608806	down	--	--	--	K06236|0|gga:424526|COL24A1; collagen, type XXIV, alpha 1; K06236 collagen, type I/II/III/V/XI/XXIV/XXVII, alpha (A)	Focal adhesion (ko04510);; ECM-receptor interaction (ko04512)	[W]	Extracellular structures	Collagen triple helix repeat (20 copies);; Fibrillar collagen C-terminal domain	Collagen alpha-1(XXVII) chain B (Precursor) GN=col27a1b OS=Danio rerio (Zebrafish) PE=2 SV=1	W	Extracellular structures	PREDICTED: collagen alpha-1(XXIV) chain [Gallus gallus]	--
gene12583	CYR61	132.656	13563	137.328	13611	142.953	17382	115.67	11527	230.85	18113	237.048	24212	249.008	28467	239.514	26215	1.66493e-40	-0.888205	down	--	--	Biological Process: regulation of cell growth (GO:0001558);; Biological Process: intussusceptive angiogenesis (GO:0002041);; Biological Process: atrioventricular valve morphogenesis (GO:0003181);; Biological Process: apoptotic process involved in heart morphogenesis (GO:0003278);; Biological Process: ventricular septum development (GO:0003281);; Molecular Function: integrin binding (GO:0005178);;…	K06829|0|gga:429089|CYR61; cysteine-rich, angiogenic inducer, 61; K06829 cysteine rich protein 61 (A)	--	--	--	Cystine-knot domain;; Insulin-like growth factor binding protein;; von Willebrand factor type C domain;; Thrombospondin type 1 domain	Protein CYR61 (Precursor) GN=CYR61 OS=Gallus gallus (Chicken) PE=2 SV=1	W	Extracellular structures	protein CYR61 precursor [Gallus gallus]	biological process: biological regulation (GO:0065007);; biological process: multicellular organismal process (GO:0032501);; biological process: developmental process (GO:0032502);; biological process: single-organism process (GO:0044699);; biological process: cellular process (GO:0009987);; molecular function: binding (GO:0005488);; cellular component: extracellular region (GO:0005576);; biologi…
gene12591	MCOLN3	4.58306	1087	5.52396	1273	4.18383	1307	5.49209	1173	8.13004	1465	6.91095	1731	8.82423	2255	7.70857	1907	2.68847e-15	-0.689576	down	--	--	--	K04994|0|gga:429091|MCOLN3; mucolipin 3; K04994 mucolipin 3 (A)	--	[P]	Inorganic ion transport and metabolism	Polycystin cation channel	--	P	Inorganic ion transport and metabolism	PREDICTED: mucolipin-3 isoform X3 [Gallus gallus]	--
gene12592	MCOLN2	0.126575	19	0.315235	46	0.21649	39	0.337958	49	0.401728	46	0.442407	66	0.579774	94	0.474221	76	0.00643867	-0.675985	down	--	--	--	K04993|0|gga:424531|MCOLN2; mucolipin 2; K04993 mucolipin 2 (A)	--	[P]	Inorganic ion transport and metabolism	Polycystin cation channel	--	P	Inorganic ion transport and metabolism	PREDICTED: mucolipin-2 isoform X2 [Gallus gallus]	--
gene12608	DNASE2B	0.972888	140	0.973623	120	1.13576	191	1.4806	138	1.96568	220	1.47388	216	2.22558	241	1.72254	269	1.23494e-06	-0.745701	down	--	--	Molecular Function: deoxyribonuclease II activity (GO:0004531);; Cellular Component: extracellular region (GO:0005576);; Cellular Component: cytoplasm (GO:0005737);; Biological Process: DNA metabolic process (GO:0006259);;	K01158|0|gga:424540|DNASE2B, DNASE2, deoxyribonuclease-2-beta; deoxyribonuclease II beta (EC:3.1.22.1); K01158 deoxyribonuclease II [EC:3.1.22.1] (A)	Lysosome (ko04142)	[L]	Replication, recombination and repair	Deoxyribonuclease II	--	L	Replication, recombination and repair	deoxyribonuclease-2-beta precursor [Gallus gallus]	molecular function: catalytic activity (GO:0003824);; biological process: metabolic process (GO:0008152);; biological process: cellular process (GO:0009987);; cellular component: extracellular region (GO:0005576);; cellular component: cell (GO:0005623);; cellular component: cell part (GO:0044464)
gene12622	PTGFR	2.46481	431	3.27067	526	3.28996	689	3.15887	520	6.47411	859	5.18876	861	4.10848	813	4.95542	893	2.72302e-07	-0.745616	down	--	--	Molecular Function: prostaglandin F receptor activity (GO:0004958);; Cellular Component: extracellular region (GO:0005576);; Cellular Component: cytoplasm (GO:0005737);; Cellular Component: plasma membrane (GO:0005886);; Cellular Component: integral component of membrane (GO:0016021);; Biological Process: response to lipopolysaccharide (GO:0032496);; Biological Process: negative regulation of apo…	K04262|0|gga:424548|PTGFR; prostaglandin F receptor (FP); K04262 prostaglandin F receptor (A)	Calcium signaling pathway (ko04020);; Neuroactive ligand-receptor interaction (ko04080)	[R]	General function prediction only	7 transmembrane receptor (rhodopsin family);; Caenorhabditis serpentine receptor-like protein, class xa	Melanopsin GN=opn4 OS=Rutilus rutilus (Roach) PE=2 SV=1	T	Signal transduction mechanisms	prostaglandin F2-alpha receptor [Gallus gallus]	molecular function: receptor activity (GO:0004872);; molecular function: molecular transducer activity (GO:0060089);; biological process: cellular process (GO:0009987);; biological process: signaling (GO:0023052);; biological process: single-organism process (GO:0044699);; biological process: response to stimulus (GO:0050896);; biological process: biological regulation (GO:0065007);; cellular com…
gene12623	GIPC2	4.25121	529	4.3911	530	5.20089	766	5.03907	618	7.49759	712	7.07852	877	7.01206	971	6.8117	900	4.60286e-10	-0.602053	down	--	--	--	--	--	[TU]	Signal transduction mechanisms;; Intracellular trafficking, secretion, and vesicular transport	PDZ domain (Also known as DHR or GLGF)	--	TU	Signal transduction mechanisms;; Intracellular trafficking, secretion, and vesicular transport	PREDICTED: PDZ domain-containing protein GIPC2 [Gallus gallus]	--
gene12624	DNAJB4	5.30471	1936	6.35879	2030	5.43376	2374	20.501	6290	28.2173	6929	25.3588	7820	22.1137	8865	21.8969	9302	0.00127706	-0.861779	down	[O]	Posttranslational modification, protein turnover, chaperones	Cellular Component: nucleus (GO:0005634);; Cellular Component: cytoplasm (GO:0005737);; Cellular Component: plasma membrane (GO:0005886);; Biological Process: protein folding (GO:0006457);; Molecular Function: unfolded protein binding (GO:0051082);;	K09510|0|gga:424550|DNAJB4; DnaJ (Hsp40) homolog, subfamily B, member 4; K09510 DnaJ homolog subfamily B member 4 (A)	--	[O]	Posttranslational modification, protein turnover, chaperones	DnaJ domain;; DnaJ C terminal domain	DnaJ homolog subfamily B member 6 OS=Gallus gallus (Chicken) PE=2 SV=1	O	Posttranslational modification, protein turnover, chaperones	PREDICTED: dnaJ homolog subfamily B member 4 isoform X1 [Chrysemys picta bellii]	cellular component: cell (GO:0005623);; cellular component: organelle (GO:0043226);; cellular component: cell part (GO:0044464);; cellular component: membrane (GO:0016020);; biological process: metabolic process (GO:0008152);; biological process: cellular process (GO:0009987);; molecular function: binding (GO:0005488)
gene12637	PIF1	1.45527	212	1.26138	178	1.6715	289	1.2557	178	0.849795	95	0.910102	132	0.776787	126	0.876893	137	5.35145e-05	0.622449	up	[L]	Replication, recombination and repair	--	K15255|0|gga:429092|PIF1; PIF1 5'-to-3' DNA helicase; K15255 ATP-dependent DNA helicase PIF1 [EC:3.6.4.12] (A)	--	[D]	Cell cycle control, cell division, chromosome partitioning	PIF1-like helicase;; AAA domain;; Helicase	ATP-dependent DNA helicase PIF1 {ECO:0000255|HAMAP-Rule:MF_03176} GN=pif1 OS=Xenopus laevis (African clawed frog) PE=2 SV=1	L	Replication, recombination and repair	PREDICTED: ATP-dependent DNA helicase PIF1 [Gallus gallus]	--
gene12646	CDC20	57.0419	5434	14.117	1446	12.577	1610	55.1058	5103	8.04515	1476	7.70075	1022	3.77671	589	5.0794	703	0.0131369	0.663629	up	[R]	General function prediction only	Cellular Component: anaphase-promoting complex (GO:0005680);; Molecular Function: protein C-terminus binding (GO:0008022);; Molecular Function: enzyme binding (GO:0019899);; Biological Process: anaphase-promoting complex-dependent proteasomal ubiquitin-dependent protein catabolic process (GO:0031145);; Biological Process: positive regulation of synaptic plasticity (GO:0031915);; Biological Proces…	K03363|0|gga:424563|CDC20; cell division cycle 20; K03363 cell division cycle 20, cofactor of APC complex (A)	Cell cycle (ko04110);; Oocyte meiosis (ko04114);; Ubiquitin mediated proteolysis (ko04120)	[DO]	Cell cycle control, cell division, chromosome partitioning;; Posttranslational modification, protein turnover, chaperones	WD domain, G-beta repeat	WD repeat-containing protein 5 GN=wdr5 OS=Xenopus tropicalis (Western clawed frog) PE=2 SV=1	D	Cell cycle control, cell division, chromosome partitioning	cell division cycle protein 20 homolog [Gallus gallus]	cellular component: cell (GO:0005623);; cellular component: macromolecular complex (GO:0032991);; cellular component: organelle (GO:0043226);; cellular component: organelle part (GO:0044422);; cellular component: cell part (GO:0044464);; molecular function: binding (GO:0005488);; biological process: metabolic process (GO:0008152);; biological process: cellular process (GO:0009987);; biological pr…
gene12675	KIF2C	14.7917	2270	11.3864	1751	14.7304	2683	14.6356	2256	5.52909	656	4.78296	736	5.4477	933	4.7881	809	9.07053e-42	1.34876	up	[Z]	Cytoskeleton	--	K10393|0|apla:101798219|KIF2C; kinesin family member 2C; K10393 kinesin family member 2/24 (A)	--	[Z]	Cytoskeleton	Kinesin motor domain	Kinesin-like protein KIF2C GN=kif2c OS=Xenopus laevis (African clawed frog) PE=1 SV=2	Z	Cytoskeleton	PREDICTED: kinesin-like protein KIF2C isoform X2 [Meleagris gallopavo]	--
gene1269	A2ML3	0.031867	9	0.057865	15	0.047122	15	0.043371	12	0.006263	2	0.01422	4	0.01779	6	0.010976	4	0.0164005	0.644941	up	--	--	--	K03910|0|fch:102048277|A2M; alpha-2-macroglobulin; K03910 alpha-2-macroglobulin (A)	--	[O]	Posttranslational modification, protein turnover, chaperones	A-macroglobulin complement component;; Alpha-2-macroglobulin family;; Alpha-2-macroglobulin family N-terminal region;; A-macroglobulin receptor;; MG2 domain;; Alpha-macro-globulin thiol-ester bond-forming region;; Prenyltransferase-like	Ovostatin (Precursor) OS=Gallus gallus (Chicken) PE=1 SV=3	O	Posttranslational modification, protein turnover, chaperones	PREDICTED: alpha-2-macroglobulin [Haliaeetus leucocephalus]	--
gene12717	RAD54L	3.90612	672	3.27142	568	3.00777	641	3.76123	618	1.47445	192	1.6713	283	1.50688	289	1.50186	288	3.98204e-24	1.09969	up	[KL]	Transcription;; Replication, recombination and repair	Biological Process: DNA strand renaturation (GO:0000733);; Molecular Function: DNA binding (GO:0003677);; Molecular Function: helicase activity (GO:0004386);; Molecular Function: ATP binding (GO:0005524);; Cellular Component: nucleus (GO:0005634);; Biological Process: DNA repair (GO:0006281);; Molecular Function: annealing helicase activity (GO:0036310);;	K10875|0|gga:424611|RAD54L, GdRAD54; RAD54-like (S. cerevisiae); K10875 DNA repair and recombination protein RAD54 and RAD54-like protein [EC:3.6.4.-] (A)	Homologous recombination (ko03440)	[L]	Replication, recombination and repair	SNF2 family N-terminal domain;; Helicase conserved C-terminal domain;; DEAD/DEAH box helicase;; Class II histone deacetylase complex subunits 2 and 3;; Rad54 N terminal;; Type III restriction enzyme, res subunit	DNA repair and recombination protein RAD54-like (Fragment) GN=RAD54L OS=Gallus gallus (Chicken) PE=2 SV=1	L	Replication, recombination and repair	PREDICTED: DNA repair and recombination protein RAD54-like [Gallus gallus]	biological process: metabolic process (GO:0008152);; biological process: cellular process (GO:0009987);; molecular function: binding (GO:0005488);; molecular function: catalytic activity (GO:0003824);; cellular component: cell (GO:0005623);; cellular component: organelle (GO:0043226);; cellular component: cell part (GO:0044464);; biological process: single-organism process (GO:0044699);; biologic…
gene12738	STIL	2.07142	583	1.7576	479	1.78973	599	1.90356	522	1.22642	265	1.09376	308	1.09503	345	0.917051	276	1.27857e-09	0.714326	up	--	--	--	K16724|0|gga:424621|STIL; SCL/TAL1 interrupting locus; K16724 SCL-interrupting locus protein (A)	--	--	--	SCL-interrupting locus protein N-terminus	SCL-interrupting locus protein homolog GN=stil OS=Xenopus laevis (African clawed frog) PE=2 SV=2	T	Signal transduction mechanisms	PREDICTED: SCL-interrupting locus protein homolog isoform X7 [Gallus gallus]	--
gene12759	CDKN2C	9.9834	1814	10.8066	2061	9.51931	1999	11.7065	1915	4.70116	765	6.00118	1123	2.73092	507	3.55873	880	9.41555e-07	0.947671	up	[R]	General function prediction only	Biological Process: regulation of cyclin-dependent protein serine/threonine kinase activity (GO:0000079);; Biological Process: G1/S transition of mitotic cell cycle (GO:0000082);; Molecular Function: cyclin-dependent protein serine/threonine kinase inhibitor activity (GO:0004861);; Cellular Component: nucleus (GO:0005634);; Cellular Component: cytoplasm (GO:0005737);; Biological Process: apoptoti…	K06622|7.75763e-105|gga:429104|CDKN2C; cyclin-dependent kinase inhibitor 2C (p18, inhibits CDK4); K06622 cyclin-dependent kinase inhibitor 2C (A)	Cell cycle (ko04110)	[R]	General function prediction only	Ankyrin repeats (3 copies);; Ankyrin repeats (many copies);; Ankyrin repeats (many copies);; Ankyrin repeat;; Ankyrin repeat	Ankyrin repeat and sterile alpha motif domain-containing protein 1B GN=anks1b OS=Danio rerio (Zebrafish) PE=3 SV=1	R	General function prediction only	PREDICTED: cyclin-dependent kinase 4 inhibitor C isoform X6 [Gallus gallus]	biological process: biological regulation (GO:0065007);; biological process: cellular process (GO:0009987);; biological process: single-organism process (GO:0044699);; molecular function: enzyme regulator activity (GO:0030234);; cellular component: cell (GO:0005623);; cellular component: organelle (GO:0043226);; cellular component: cell part (GO:0044464);; molecular function: binding (GO:0005488)
gene12768	RAB3B	0.198116	27	0.355112	49	0.120884	21	0.321879	44	0.02811	4	0.077927	11	0.074597	12	0.038958	6	0.000251729	0.996154	up	[R]	General function prediction only	Molecular Function: GTP binding (GO:0005525);; Biological Process: small GTPase mediated signal transduction (GO:0007264);; Cellular Component: synaptic vesicle (GO:0008021);; Biological Process: protein transport (GO:0015031);; Biological Process: regulation of exocytosis (GO:0017157);; Biological Process: peptidyl-cysteine methylation (GO:0018125);; Cellular Component: secretory granule (GO:003…	K06108|2.56274e-159|gga:424636|RAB3B; RAB3B, member RAS oncogene family; K06108 Ras-related protein Rab-3B (A)	Tight junction (ko04530)	[U]	Intracellular trafficking, secretion, and vesicular transport	Ras family;; Miro-like protein;; ADP-ribosylation factor family;; Gtr1/RagA G protein conserved region;; Signal recognition particle receptor beta subunit;; Elongation factor Tu GTP binding domain	Ras-related protein Rab-13 (Precursor) GN=rab13 OS=Danio rerio (Zebrafish) PE=1 SV=1	U	Intracellular trafficking, secretion, and vesicular transport	PREDICTED: ras-related protein Rab-3C isoform X3 [Gallus gallus]	molecular function: binding (GO:0005488);; biological process: cellular process (GO:0009987);; biological process: signaling (GO:0023052);; biological process: single-organism process (GO:0044699);; biological process: response to stimulus (GO:0050896);; biological process: biological regulation (GO:0065007);; cellular component: cell (GO:0005623);; cellular component: organelle (GO:0043226);; ce…
gene12775	ORC1	2.56192	412	2.22464	347	2.19744	419	2.17877	342	0.605129	84	1.0437	169	0.9897	179	0.852592	148	5.9095e-16	1.1946	up	[LO]	Replication, recombination and repair;; Posttranslational modification, protein turnover, chaperones	Molecular Function: DNA binding (GO:0003677);; Molecular Function: ATP binding (GO:0005524);; Cellular Component: nuclear origin of replication recognition complex (GO:0005664);; Cellular Component: nucleolus (GO:0005730);; Cellular Component: cytoplasm (GO:0005737);; Cellular Component: plasma membrane (GO:0005886);; Biological Process: DNA replication (GO:0006260);; Molecular Function: nucleosi…	K02603|0|gga:424640|ORC1, ORC1L; origin recognition complex, subunit 1; K02603 origin recognition complex subunit 1 (A)	Cell cycle (ko04110)	[L]	Replication, recombination and repair	ATPase family associated with various cellular activities (AAA);; CDC6, C terminal;; AAA ATPase domain;; AAA domain;; BAH domain	--	L	Replication, recombination and repair	origin recognition complex subunit 1 [Gallus gallus]	molecular function: binding (GO:0005488);; cellular component: cell (GO:0005623);; cellular component: membrane-enclosed lumen (GO:0031974);; cellular component: macromolecular complex (GO:0032991);; cellular component: organelle (GO:0043226);; cellular component: organelle part (GO:0044422);; cellular component: cell part (GO:0044464);; cellular component: membrane (GO:0016020);; biological proc…
gene12788	PODN	2.50424	1262	3.12112	1395	2.98273	1486	2.92563	1195	4.34739	1465	3.88159	2003	4.13369	2455	4.50188	2156	1.58402e-19	-0.683731	down	--	--	Molecular Function: collagen binding (GO:0005518);; Cellular Component: extracellular space (GO:0005615);; Cellular Component: cytoplasm (GO:0005737);; Biological Process: negative regulation of cell proliferation (GO:0008285);; Biological Process: negative regulation of cell migration (GO:0030336);;	--	--	[R]	General function prediction only	Leucine rich repeat;; Leucine Rich repeats (2 copies);; Leucine Rich Repeat;; Leucine rich repeats (6 copies);; Leucine rich repeat;; Leucine Rich repeat;; Leucine-rich repeat;; Leucine rich repeat N-terminal domain	Decorin (Precursor) GN=DCN OS=Gallus gallus (Chicken) PE=1 SV=1	R	General function prediction only	PREDICTED: podocan isoform X2 [Gallus gallus]	molecular function: binding (GO:0005488);; cellular component: extracellular region (GO:0005576);; cellular component: extracellular region part (GO:0044421);; cellular component: cell (GO:0005623);; cellular component: cell part (GO:0044464);; biological process: biological regulation (GO:0065007)
gene12789	SLC1A7	0.180408	143	0.096813	75	0.096618	91	0.150795	116	0.300063	182	0.267463	211	0.202805	179	0.190167	161	0.000841862	-0.729345	down	[C]	Energy production and conversion	Cellular Component: membrane (GO:0016020);; Molecular Function: sodium:dicarboxylate symporter activity (GO:0017153);;	K05618|0|gga:429106|SLC1A7; solute carrier family 1 (glutamate transporter), member 7; K05618 solute carrier family 1 (glutamate transporter), member 7 (A)	--	[E]	Amino acid transport and metabolism	Sodium:dicarboxylate symporter family	Excitatory amino acid transporter 1 GN=SLC1A3 OS=Ambystoma tigrinum (Eastern tiger salamander) PE=2 SV=1	P	Inorganic ion transport and metabolism	PREDICTED: excitatory amino acid transporter 5 [Gallus gallus]	cellular component: membrane (GO:0016020);; molecular function: transporter activity (GO:0005215);; biological process: cellular process (GO:0009987);; biological process: single-organism process (GO:0044699);; biological process: localization (GO:0051179)
gene12796	LRP8	10.5676	3089	9.94903	2742	9.70941	3270	10.5294	2936	6.46215	1436	6.01385	1618	6.85358	2201	6.74022	2027	9.80717e-16	0.608778	up	--	--	Molecular Function: calcium ion binding (GO:0005509);; Molecular Function: protein binding (GO:0005515);; Cellular Component: caveola (GO:0005901);; Biological Process: endocytosis (GO:0006897);; Cellular Component: integral component of membrane (GO:0016021);; Biological Process: ventral spinal cord development (GO:0021517);; Biological Process: hippocampus development (GO:0021766);; Biological …	--	--	[T]	Signal transduction mechanisms	Low-density lipoprotein receptor domain class A;; Low-density lipoprotein receptor repeat class B;; Coagulation Factor Xa inhibitory site;; Complement Clr-like EGF-like;; SMP-30/Gluconolaconase/LRE-like region;; Calcium-binding EGF domain;; EGF-like domain	Low-density lipoprotein receptor-related protein 8 (Precursor) GN=LRP8 OS=Gallus gallus (Chicken) PE=1 SV=1	T	Signal transduction mechanisms	low-density lipoprotein receptor-related protein 8 precursor [Gallus gallus]	molecular function: binding (GO:0005488);; cellular component: cell (GO:0005623);; cellular component: membrane (GO:0016020);; cellular component: membrane part (GO:0044425);; cellular component: cell part (GO:0044464);; biological process: localization (GO:0051179);; biological process: developmental process (GO:0032502);; biological process: single-organism process (GO:0044699);; molecular func…
gene128	ITIH5	0.148829	45	0.051717	16	0.134053	48	0.294379	80	0.034874	9	0.030182	10	0.05931	20	0.042804	14	0.00144568	0.866835	up	[R]	General function prediction only	--	--	--	--	--	Inter-alpha-trypsin inhibitor heavy chain C-terminus;; Vault protein inter-alpha-trypsin domain;; von Willebrand factor type A domain;; von Willebrand factor type A domain;; von Willebrand factor type A domain	--	R	General function prediction only	PREDICTED: LOW QUALITY PROTEIN: inter-alpha-trypsin inhibitor heavy chain H5 isoform X2 [Gallus gallus]	--
gene12800	YIPF1	7.51176	552	5.28808	374	4.7398	412	6.10358	442	12.2422	705	7.93975	587	9.76642	815	6.34174	504	0.00191516	-0.588691	down	--	--	Cellular Component: membrane (GO:0016020);; Cellular Component: transport vesicle (GO:0030133);;	--	--	[S]	Function unknown	Yip1 domain	--	S	Function unknown	protein YIPF1 isoform a [Gallus gallus]	cellular component: membrane (GO:0016020);; cellular component: cell (GO:0005623);; cellular component: organelle (GO:0043226);; cellular component: cell part (GO:0044464)
gene12810	ACOT11	7.33182	1082	5.97834	856	6.35899	1116	6.56494	949	2.77169	317	3.57341	530	3.35776	558	2.76072	439	1.29639e-17	0.970549	up	[I]	Lipid transport and metabolism	Biological Process: response to cold (GO:0009409);;	K12417|0|gga:429108|ACOT11; acyl-CoA thioesterase 11; K12417 acyl-CoA thioesteraes 11 [EC:3.1.2.-] (A)	--	[I]	Lipid transport and metabolism	START domain;; Thioesterase superfamily	--	I	Lipid transport and metabolism	PREDICTED: acyl-coenzyme A thioesterase 11 isoform X8 [Gallus gallus]	biological process: response to stimulus (GO:0050896)
gene12836	JUN	103.473	10022	91.516	8593	90.6544	10442	78.6729	7427	125.692	9343	137.327	13288	142.053	15384	134.727	13969	2.04589e-14	-0.601266	down	--	--	Molecular Function: RNA polymerase II distal enhancer sequence-specific DNA binding (GO:0000980);; Molecular Function: RNA polymerase II activating transcription factor binding (GO:0001102);; Biological Process: angiogenesis (GO:0001525);; Biological Process: microglial cell activation (GO:0001774);; Biological Process: liver development (GO:0001889);; Biological Process: positive regulation of e…	K04448|0|gga:424673|JUN; jun proto-oncogene; K04448 transcription factor AP-1 (A)	MAPK signaling pathway (ko04010);; ErbB signaling pathway (ko04012);; Wnt signaling pathway (ko04310);; Focal adhesion (ko04510);; Toll-like receptor signaling pathway (ko04620);; GnRH signaling pathway (ko04912);; Salmonella infection (ko05132);; Influenza A (ko05164);; Herpes simplex infection (ko05168)	[K]	Transcription	Jun-like transcription factor;; bZIP transcription factor;; Basic region leucine zipper;; bZIP Maf transcription factor	Transcription factor AP-1 GN=JUN OS=Gallus gallus (Chicken) PE=1 SV=2	K	Transcription	RecName: Full=Transcription factor AP-1; AltName: Full=Proto-oncogene c-Jun [Gallus gallus]	molecular function: binding (GO:0005488);; biological process: developmental process (GO:0032502);; biological process: single-organism process (GO:0044699);; biological process: immune system process (GO:0002376);; biological process: cellular process (GO:0009987);; biological process: multicellular organismal process (GO:0032501);; biological process: biological regulation (GO:0065007);; biolog…
gene12852	NFIA	0.77128	100	0.670976	86	0.545526	85	0.648432	84	0.40332	41	0.254034	33	0.368751	54	0.476562	70	0.00769105	0.588453	up	--	--	Molecular Function: DNA binding (GO:0003677);; Molecular Function: sequence-specific DNA binding transcription factor activity (GO:0003700);; Cellular Component: nucleus (GO:0005634);; Biological Process: DNA replication (GO:0006260);; Molecular Function: transcription factor binding (GO:0008134);; Cellular Component: cell junction (GO:0030054);; Biological Process: positive regulation of transcr…	K09168|0|gga:396210|NFIA, CNFI-A, cNFI-A3; nuclear factor I/A; K09168 nuclear factor I/A (A)	--	[K]	Transcription	CTF/NF-I family transcription modulation region;; Nuclear factor I protein pre-N-terminus;; MH1 domain	Nuclear factor 1 A-type GN=NFIA OS=Gallus gallus (Chicken) PE=1 SV=1	K	Transcription	nuclear factor 1 A-type [Gallus gallus]	molecular function: binding (GO:0005488);; molecular function: nucleic acid binding transcription factor activity (GO:0001071);; biological process: biological regulation (GO:0065007);; cellular component: cell (GO:0005623);; cellular component: organelle (GO:0043226);; cellular component: cell part (GO:0044464);; biological process: metabolic process (GO:0008152);; biological process: cellular p…
gene12855	INADL	3.05212	1464	2.97919	1380	2.66369	1511	2.99834	1398	1.19373	446	1.16046	557	1.38183	746	1.29076	659	4.14857e-40	1.12993	up	--	--	--	K06092|0|gga:424682|INADL; InaD-like (Drosophila); K06092 InaD-like protein (A)	Tight junction (ko04530)	[S]	Function unknown	PDZ domain (Also known as DHR or GLGF);; PDZ domain;; L27_2	Disks large homolog 2 GN=dlg2 OS=Danio rerio (Zebrafish) PE=2 SV=1	S	Function unknown	PREDICTED: inaD-like protein isoform X2 [Gallus gallus]	--
gene12867	ITGB3BP	5.7513	569	3.83096	484	3.32676	543	3.86341	514	1.42416	150	2.04377	265	1.98	306	1.74929	266	2.89217e-13	0.948558	up	--	--	Cellular Component: condensed chromosome kinetochore (GO:0000777);; Cellular Component: nucleus (GO:0005634);; Biological Process: regulation of transcription, DNA-templated (GO:0006355);; Biological Process: mitotic nuclear division (GO:0007067);; Biological Process: CENP-A containing nucleosome assembly (GO:0034080);; Biological Process: cell division (GO:0051301);;	K11510|4.47606e-121|gga:424689|ITGB3BP, CENP-R, CENPR; integrin beta 3 binding protein (beta3-endonexin); K11510 centromere protein R (A)	--	--	--	Kinetochore component, CENP-R	Centromere protein R GN=CENPR OS=Gallus gallus (Chicken) PE=2 SV=1	K	Transcription	centromere protein R [Gallus gallus]	cellular component: cell (GO:0005623);; cellular component: macromolecular complex (GO:0032991);; cellular component: organelle (GO:0043226);; cellular component: organelle part (GO:0044422);; cellular component: cell part (GO:0044464);; biological process: biological regulation (GO:0065007);; biological process: cellular process (GO:0009987);; biological process: single-organism process (GO:0044…
gene1288	NCAPD2	16.7221	4183	16.0564	3893	16.029	4771	16.6883	4074	9.86732	1896	10.0866	2526	10.2151	2859	10.0233	2681	1.41979e-54	0.653366	up	[BD]	Chromatin structure and dynamics;; Cell cycle control, cell division, chromosome partitioning	Cellular Component: nucleus (GO:0005634);; Biological Process: mitotic chromosome condensation (GO:0007076);; Biological Process: cell division (GO:0051301);;	K06677|0|gga:418275|NCAPD2; non-SMC condensin I complex, subunit D2; K06677 condensin complex subunit 1 (A)	--	[BD]	Chromatin structure and dynamics;; Cell cycle control, cell division, chromosome partitioning	non-SMC mitotic condensation complex subunit 1;; non-SMC mitotic condensation complex subunit 1, N-term;; HEAT repeats	Condensin complex subunit 1 GN=ncapd2 OS=Xenopus laevis (African clawed frog) PE=1 SV=1	BD	Chromatin structure and dynamics;; Cell cycle control, cell division, chromosome partitioning	condensin complex subunit 1 [Gallus gallus]	cellular component: cell (GO:0005623);; cellular component: organelle (GO:0043226);; cellular component: cell part (GO:0044464);; biological process: metabolic process (GO:0008152);; biological process: cellular process (GO:0009987);; biological process: single-organism process (GO:0044699);; biological process: cellular component organization or biogenesis (GO:0071840)
gene12902	DEPDC1	3.903	515	3.55534	443	4.41141	658	4.57824	556	2.41767	224	2.37257	290	2.40431	370	2.61028	358	4.23573e-09	0.668853	up	--	--	--	--	--	--	--	Domain found in Dishevelled, Egl-10, and Pleckstrin (DEP)	DEP domain-containing protein 1A GN=depdc1a OS=Xenopus laevis (African clawed frog) PE=2 SV=1	T	Signal transduction mechanisms	DEP domain-containing protein 1A, partial [Aptenodytes forsteri]	--
gene13044	MYO7B	0.75543	366	1.11625	483	0.886832	518	0.956981	450	1.80612	560	1.36255	669	1.98117	836	1.57016	823	5.62516e-11	-0.738572	down	--	--	Molecular Function: motor activity (GO:0003774);; Molecular Function: ATP binding (GO:0005524);; Cellular Component: myosin complex (GO:0016459);;	K10359|0|gga:424751|MYO7B; myosin VIIB; K10359 myosin VII (A)	--	[N]	Cell motility	Myosin head (motor domain);; MyTH4 domain;; FERM central domain;; IQ calmodulin-binding motif;; FERM N-terminal domain	Unconventional myosin-Va GN=MYO5A OS=Gallus gallus (Chicken) PE=1 SV=1	Z	Cytoskeleton	PREDICTED: unconventional myosin-VIIb [Meleagris gallopavo]	molecular function: catalytic activity (GO:0003824);; biological process: metabolic process (GO:0008152);; molecular function: binding (GO:0005488);; cellular component: cell (GO:0005623);; cellular component: macromolecular complex (GO:0032991);; cellular component: organelle (GO:0043226);; cellular component: organelle part (GO:0044422);; cellular component: cell part (GO:0044464)
gene13065	ARHGEF4	0.610541	179	0.655985	229	0.651462	273	0.272581	202	0.214153	122	0.302354	104	0.287873	127	0.184816	150	0.000479067	0.603548	up	--	--	Molecular Function: phospholipid binding (GO:0005543);; Molecular Function: protein domain specific binding (GO:0019904);; Biological Process: lamellipodium assembly (GO:0030032);; Molecular Function: Rac guanyl-nucleotide exchange factor activity (GO:0030676);; Biological Process: regulation of Rho protein signal transduction (GO:0035023);; Biological Process: filopodium assembly (GO:0046847);;	K05769|0|gga:424761|ARHGEF4; Rho guanine nucleotide exchange factor (GEF) 4; K05769 Rho guanine nucleotide exchange factor 4 (A)	Regulation of actin cytoskeleton (ko04810)	[T]	Signal transduction mechanisms	RhoGEF domain;; Variant SH3 domain;; PH domain;; SH3 domain;; Variant SH3 domain	Rho guanine nucleotide exchange factor 6 GN=ARHGEF6 OS=Gallus gallus (Chicken) PE=2 SV=1	T	Signal transduction mechanisms	PREDICTED: uro-adherence factor A isoform X8 [Gallus gallus]	molecular function: binding (GO:0005488);; biological process: cellular process (GO:0009987);; biological process: single-organism process (GO:0044699);; biological process: cellular component organization or biogenesis (GO:0071840);; molecular function: guanyl-nucleotide exchange factor activity (GO:0005085);; biological process: biological regulation (GO:0065007)
gene13075	GPC1	18.4759	4142	18.4441	4008	18.1744	4845	17.082	3732	28.3193	4872	30.0821	6737	28.4746	7137	28.6043	6864	4.45969e-58	-0.719674	down	--	--	Molecular Function: copper ion binding (GO:0005507);; Cellular Component: proteinaceous extracellular matrix (GO:0005578);; Cellular Component: extracellular space (GO:0005615);; Cellular Component: endosome (GO:0005768);; Cellular Component: plasma membrane (GO:0005886);; Molecular Function: fibroblast growth factor binding (GO:0017134);; Biological Process: heparan sulfate proteoglycan cataboli…	K08107|0|gga:424770|GPC1; glypican 1; K08107 glypican 1 (A)	--	[T]	Signal transduction mechanisms	Glypican	Secreted glypican-1 (Precursor) GN=GPC1 OS=Gallus gallus (Chicken) PE=2 SV=1	T	Signal transduction mechanisms	PREDICTED: glypican-1 [Gallus gallus]	molecular function: binding (GO:0005488);; cellular component: extracellular region (GO:0005576);; cellular component: extracellular matrix (GO:0031012);; cellular component: extracellular region part (GO:0044421);; cellular component: cell (GO:0005623);; cellular component: organelle (GO:0043226);; cellular component: cell part (GO:0044464);; cellular component: membrane (GO:0016020);; biologica…
gene1310	CDCA3	27.3281	1705	32.2693	1948	33.0932	2452	28.8779	1748	13.5377	647	15.092	937	12.896	899	12.9531	866	1.06392e-31	1.07889	up	--	--	--	--	--	--	--	--	Cell division cycle-associated protein 3 GN=cdca3 OS=Xenopus laevis (African clawed frog) PE=1 SV=1	D	Cell cycle control, cell division, chromosome partitioning	cell division cycle-associated protein 3 isoform 1 [Gallus gallus]	--
gene13124	GAL3ST4	1.33824	193	1.43817	198	1.46173	245	1.40255	193	0.208083	24	0.211536	31	0.321819	52	0.19587	31	2.0403e-31	2.14855	up	--	--	--	--	--	--	--	Galactose-3-O-sulfotransferase;; Sulfotransferase family	--	R	General function prediction only	PREDICTED: galactose-3-O-sulfotransferase 2 [Gallus gallus]	--
gene13154	PASK	3.04544	815	2.8091	740	2.6422	834	2.49668	657	1.69882	353	1.25941	342	1.80618	536	1.74676	486	2.23367e-08	0.682154	up	[RTKL]	General function prediction only;; Signal transduction mechanisms;; Transcription;; Replication, recombination and repair	--	K08801|0|gga:424845|PASK; PAS domain containing serine/threonine kinase; K08801 PAS domain containing serine/threonine kinase [EC:2.7.11.1] (A)	--	[T]	Signal transduction mechanisms	Protein kinase domain;; Protein tyrosine kinase;; PAS domain	Serine/threonine-protein kinase SIK3 homolog GN=zgc:66101 OS=Danio rerio (Zebrafish) PE=2 SV=1	T	Signal transduction mechanisms	PREDICTED: PAS domain-containing serine/threonine-protein kinase [Gallus gallus]	--
gene13162	BOK	17.7224	3285	18.3839	3181	13.6226	4090	14.4997	3140	29.5379	4303	35.7943	6030	30.5071	7129	32.1872	6132	5.13924e-57	-0.881277	down	--	--	Cellular Component: nucleus (GO:0005634);; Biological Process: apoptotic process (GO:0006917);; Biological Process: activation of cysteine-type endopeptidase activity involved in apoptotic process (GO:0006919);; Biological Process: cell proliferation (GO:0008283);; Cellular Component: mitochondrial membrane (GO:0031966);; Biological Process: intrinsic apoptotic signaling pathway by p53 class medi…	K02561|1.00315e-147|gga:395445|BOK; BCL2-related ovarian killer; K02561 BCL2-related ovarian killer protein (A)	--	[T]	Signal transduction mechanisms	Apoptosis regulator proteins, Bcl-2 family	Bcl-2-related ovarian killer protein GN=BOK OS=Gallus gallus (Chicken) PE=2 SV=1	T	Signal transduction mechanisms	bcl-2-related ovarian killer protein [Gallus gallus]	cellular component: cell (GO:0005623);; cellular component: organelle (GO:0043226);; cellular component: cell part (GO:0044464);; biological process: metabolic process (GO:0008152);; biological process: cellular process (GO:0009987);; biological process: single-organism process (GO:0044699);; biological process: biological regulation (GO:0065007);; cellular component: membrane (GO:0016020);; cell…
gene13164	DGKG	0.109178	34	0.130604	39	0.117853	44	0.090256	28	0.186921	45	0.230059	72	0.184116	64	0.172132	57	0.0025057	-0.661328	down	--	--	--	K00901|0|gga:424839|DGKG; diacylglycerol kinase, gamma 90kDa; K00901 diacylglycerol kinase (ATP) [EC:2.7.1.107] (A)	Glycerolipid metabolism (ko00561);; Glycerophospholipid metabolism (ko00564);; Phosphatidylinositol signaling system (ko04070)	[IT]	Lipid transport and metabolism;; Signal transduction mechanisms	Diacylglycerol kinase accessory domain;; Diacylglycerol kinase N-terminus;; Diacylglycerol kinase catalytic domain;; Phorbol esters/diacylglycerol binding domain (C1 domain);; EF hand;; EF-hand domain pair;; EF-hand domain pair;; EF-hand domain;; EF hand;; Secreted protein acidic and rich in cysteine Ca binding region	Neurocalcin-delta GN=NCALD OS=Taeniopygia guttata (Zebra finch) PE=2 SV=2	T	Signal transduction mechanisms	PREDICTED: diacylglycerol kinase beta [Gallus gallus]	--
gene13165	PTTG1IP	54.7307	4453	63.6476	4946	70.3578	6103	65.5389	4818	108.068	6188	111.19	8952	104.697	8933	98.0568	8204	2.29672e-26	-0.767214	down	--	--	--	--	--	--	--	Orthoreovirus membrane fusion protein p10	--	S	Function unknown	PREDICTED: pituitary tumor-transforming gene 1 protein-interacting protein [Meleagris gallopavo]	--
gene13192	FOXL2	383.924	24602	334.404	20772	353.302	26924	292.17	18247	497.529	24466	542.778	34745	559.994	40122	524.775	35998	1.39295e-17	-0.672202	down	[K]	Transcription	Biological Process: ovarian follicle development (GO:0001541);; Biological Process: extraocular skeletal muscle development (GO:0002074);; Molecular Function: double-stranded DNA binding (GO:0003690);; Molecular Function: RNA polymerase II distal enhancer sequence-specific DNA binding transcription factor activity (GO:0003705);; Cellular Component: nucleus (GO:0005634);; Cellular Component: trans…	K09405|2.12136e-179|gga:503512|FOXL2; forkhead box L2; K09405 forkhead box protein L (A)	--	[K]	Transcription	Fork head domain	Forkhead box protein E4 OS=Xenopus laevis (African clawed frog) PE=2 SV=1	K	Transcription	forkhead box protein L2 [Gallus gallus]	biological process: reproduction (GO:0000003);; biological process: reproductive process (GO:0022414);; biological process: multicellular organismal process (GO:0032501);; biological process: developmental process (GO:0032502);; biological process: single-organism process (GO:0044699);; biological process: rhythmic process (GO:0048511);; molecular function: binding (GO:0005488);; molecular functi…
gene13202	SPSB4	3.08825	425	3.55992	478	3.68502	606	3.24213	436	5.78766	610	5.19744	716	5.00329	776	5.49018	809	2.46808e-12	-0.679963	down	--	--	Biological Process: protein ubiquitination (GO:0016567);; Biological Process: intracellular signal transduction (GO:0035556);;	K10343|0|mgp:100540802|SPSB4; splA/ryanodine receptor domain and SOCS box containing 4; K10343 SPRY domain-containing SOCS box protein 1/4 (A)	--	[R]	General function prediction only	SPRY domain;; SOCS box	F-box/SPRY domain-containing protein 1 GN=fbxo45 OS=Danio rerio (Zebrafish) PE=2 SV=2	R	General function prediction only	PREDICTED: SPRY domain-containing SOCS box protein 4 isoform X3 [Gallus gallus]	biological process: metabolic process (GO:0008152);; biological process: cellular process (GO:0009987);; biological process: signaling (GO:0023052);; biological process: single-organism process (GO:0044699);; biological process: response to stimulus (GO:0050896);; biological process: biological regulation (GO:0065007)
gene13219	KCNE4	1.51669	977	2.21436	1201	3.12494	1588	2.81436	1386	4.67271	1660	5.09992	1915	3.8312	1901	4.19169	1830	2.52669e-06	-0.59863	down	--	--	Molecular Function: voltage-gated potassium channel activity (GO:0005249);; Biological Process: ion transport (GO:0006811);; Cellular Component: membrane (GO:0016020);;	K04898|1.32182e-91|gga:771271|KCNE4; potassium voltage-gated channel, Isk-related family, member 4; K04898 potassium voltage-gated channel Isk-related subfamily E member 4 (A)	--	--	--	Slow voltage-gated potassium channel	--	P	Inorganic ion transport and metabolism	PREDICTED: potassium voltage-gated channel subfamily E member 4 [Gallus gallus]	molecular function: transporter activity (GO:0005215);; biological process: cellular process (GO:0009987);; biological process: single-organism process (GO:0044699);; biological process: localization (GO:0051179);; biological process: biological regulation (GO:0065007);; cellular component: membrane (GO:0016020)
gene13248	CCL20	3.90998	190	3.50668	165	4.88769	282	3.16621	150	1.58323	59	1.67859	82	1.38003	75	1.46069	76	5.38567e-10	1.1297	up	--	--	Cellular Component: extracellular space (GO:0005615);; Biological Process: immune response (GO:0006955);; Molecular Function: chemokine activity (GO:0008009);;	K14625|2.67998e-50|gga:395082|CCL20, MIP-3ALPHA; chemokine (C-C motif) ligand 20; K14625 C-C motif chemokine 20 (A)	Cytokine-cytokine receptor interaction (ko04060)	--	--	Small cytokines (intecrine/chemokine), interleukin-8 like	C-C motif chemokine 4 homolog (Precursor) GN=CCL4 OS=Gallus gallus (Chicken) PE=3 SV=4	R	General function prediction only	C-C motif chemokine 20 precursor [Gallus gallus]	cellular component: extracellular region (GO:0005576);; cellular component: extracellular region part (GO:0044421);; biological process: immune system process (GO:0002376);; biological process: response to stimulus (GO:0050896);; molecular function: binding (GO:0005488)
gene1326	LOC418298	0.469377	67	0.581186	80	0.510234	86	0.655325	91	0.901153	98	0.960902	136	0.90711	144	0.787907	120	0.00027292	-0.64011	down	--	--	--	K15116|0|gga:418298|solute carrier family 25 member 33-like; K15116 solute carrier family 25, member 33/36 (A)	--	[C]	Energy production and conversion	Mitochondrial carrier protein	Solute carrier family 25 member 36-A GN=slc25a36a OS=Danio rerio (Zebrafish) PE=2 SV=1	C	Energy production and conversion	PREDICTED: solute carrier family 25 member 33-like [Gallus gallus]	--
gene13266	ATR	2.98754	1202	2.71397	1117	2.84328	1361	3.01196	1277	1.8386	536	1.3156	578	1.6364	760	1.71922	756	1.71981e-17	0.78318	up	[TDBLU]	Signal transduction mechanisms;; Cell cycle control, cell division, chromosome partitioning;; Chromatin structure and dynamics;; Replication, recombination and repair;; Intracellular trafficking, secretion, and vesicular transport	--	K06640|0|gga:424777|ATR; ataxia telangiectasia and Rad3 related; K06640 serine/threonine-protein kinase ATR [EC:2.7.11.1] (A)	Fanconi anemia pathway (ko03460);; Cell cycle (ko04110);; p53 signaling pathway (ko04115)	[TBLD]	Signal transduction mechanisms;; Chromatin structure and dynamics;; Replication, recombination and repair;; Cell cycle control, cell division, chromosome partitioning	Phosphatidylinositol 3- and 4-kinase;; FAT domain;; UME (NUC010) domain;; FATC domain;; HEAT repeat	Serine/threonine-protein kinase atr GN=atr OS=Xenopus laevis (African clawed frog) PE=1 SV=2	L	Replication, recombination and repair	PREDICTED: LOW QUALITY PROTEIN: serine/threonine-protein kinase ATR [Gallus gallus]	--
gene13267	PLS1	2.17737	320	2.12841	334	2.10524	410	1.83266	292	3.94751	491	3.19214	506	3.62192	659	3.19202	555	3.42543e-12	-0.790204	down	[Z]	Cytoskeleton	Molecular Function: actin binding (GO:0003779);; Molecular Function: calcium ion binding (GO:0005509);; Cellular Component: cytoplasm (GO:0005737);;	K17275|0|gga:396291|PLS1; plastin 1; K17275 plastin-1 (A)	--	[Z]	Cytoskeleton	Calponin homology (CH) domain;; EF-hand domain pair;; EF hand;; EF-hand domain;; EF-hand domain pair;; CAMSAP CH domain;; EF hand	Plastin-1 GN=PLS1 OS=Gallus gallus (Chicken) PE=1 SV=1	Z	Cytoskeleton	plastin-1 [Gallus gallus]	molecular function: binding (GO:0005488);; cellular component: cell (GO:0005623);; cellular component: cell part (GO:0044464)
gene13275	CHST2	15.7461	2860	12.9486	2280	13.7747	2975	12.7925	2264	19.2605	2684	21.0454	3818	21.2616	4317	21.0576	4094	2.19979e-16	-0.615177	down	--	--	--	K04745|0|gga:429123|CHST2; carbohydrate (N-acetylglucosamine-6-O) sulfotransferase 2; K04745 carbohydrate 6-sulfotransferase 2 [EC:2.8.2.-] (A)	Glycosaminoglycan biosynthesis - keratan sulfate (ko00533)	--	--	Sulfotransferase domain	Carbohydrate sulfotransferase 1 GN=chst1 OS=Danio rerio (Zebrafish) PE=2 SV=2	O	Posttranslational modification, protein turnover, chaperones	PREDICTED: carbohydrate sulfotransferase 2, partial [Gallus gallus]	--
gene13285	PLSCR1	26.6991	2380	27.8985	2411	25.7364	2724	22.9768	1993	13.6938	937	12.9203	1148	13.542	1349	13.8258	1320	9.7086e-33	0.873131	up	--	--	--	--	--	[M]	Cell wall/membrane/envelope biogenesis	Scramblase	--	M	Cell wall/membrane/envelope biogenesis	PREDICTED: phospholipid scramblase 1 isoform 1 [Gallus gallus]	--
gene13318	LOC769039	0.844397	57	0.435409	29	1.17171	78	0.967039	64	0.424081	22	0.327729	23	0.307013	24	0.265158	20	0.001351	0.816239	up	--	--	Biological Process: somite specification (GO:0001757);; Molecular Function: binding (GO:0005488);; Biological Process: transcription, DNA-templated (GO:0006351);; Biological Process: Notch signaling pathway (GO:0007219);; Biological Process: thalamus development (GO:0021794);; Biological Process: regulation of neuron differentiation (GO:0045664);;	K06054|3.00692e-126|phi:102100435|HES1; hairy and enhancer of split 1, (Drosophila); K06054 hairy and enhancer of split 1 (A)	Fanconi anemia pathway (ko03460);; Notch signaling pathway (ko04330)	[K]	Transcription	Hairy Orange;; Helix-loop-helix DNA-binding domain	Transcription factor HES-1-B GN=hes1-b OS=Xenopus laevis (African clawed frog) PE=2 SV=1	K	Transcription	PREDICTED: transcription factor HES-1 [Pseudopodoces humilis]	biological process: multicellular organismal process (GO:0032501);; biological process: developmental process (GO:0032502);; biological process: single-organism process (GO:0044699);; molecular function: binding (GO:0005488);; biological process: metabolic process (GO:0008152);; biological process: cellular process (GO:0009987);; biological process: signaling (GO:0023052);; biological process: re…
gene13330	OSTN	0.507177	28	0.520483	26	0.234132	18	0.517157	27	0.931675	43	0.752966	43	0.778552	47	1.05177	60	0.00184508	-0.762473	down	--	--	Biological Process: endochondral bone growth (GO:0003416);; Molecular Function: receptor binding (GO:0005102);; Cellular Component: extracellular space (GO:0005615);; Biological Process: cell surface receptor signaling pathway (GO:0007166);; Biological Process: positive regulation of cGMP biosynthetic process (GO:0030828);; Biological Process: negative regulation of osteoblast differentiation (GO…	--	--	--	--	Insulin-resistance promoting peptide in skeletal muscle	--	R	General function prediction only	PREDICTED: osteocrin isoform X1 [Anas platyrhynchos]	biological process: multicellular organismal process (GO:0032501);; biological process: developmental process (GO:0032502);; biological process: growth (GO:0040007);; biological process: single-organism process (GO:0044699);; molecular function: binding (GO:0005488);; cellular component: extracellular region (GO:0005576);; cellular component: extracellular region part (GO:0044421);; biological pr…
gene13343	LPP	3.25476	1267	2.65066	777	3.29945	1390	3.71905	1324	2.02792	594	1.19619	397	2.15325	908	2.02163	658	0.000667408	0.66101	up	--	--	Cellular Component: nucleus (GO:0005634);; Cellular Component: cytoplasm (GO:0005737);; Cellular Component: focal adhesion (GO:0005925);; Biological Process: cell adhesion (GO:0007155);; Molecular Function: zinc ion binding (GO:0008270);;	K16676|0|gga:429148|LPP; LIM domain containing preferred translocation partner in lipoma; K16676 lipoma-prefererred partner (A)	--	[T]	Signal transduction mechanisms	LIM domain	Lipoma-preferred partner homolog GN=LPP OS=Gallus gallus (Chicken) PE=2 SV=1	T	Signal transduction mechanisms	lipoma-preferred partner homolog [Gallus gallus]	cellular component: cell (GO:0005623);; cellular component: organelle (GO:0043226);; cellular component: cell part (GO:0044464);; cellular component: cell junction (GO:0030054);; biological process: biological adhesion (GO:0022610);; molecular function: binding (GO:0005488)
gene13347	BCL6	19.8641	3926	19.137	3604	18.9439	4490	18.8137	3454	10.8467	1690	10.4887	1869	12.8979	2544	10.7732	2293	9.86e-27	0.757968	up	[R]	General function prediction only	Biological Process: protein import into nucleus, translocation (GO:0000060);; Biological Process: negative regulation of transcription from RNA polymerase II promoter (GO:0000122);; Biological Process: cell morphogenesis (GO:0000902);; Biological Process: negative regulation of cell-matrix adhesion (GO:0001953);; Biological Process: germinal center formation (GO:0002467);; Biological Process: neg…	K15618|0|gga:424912|BCL6; B-cell CLL/lymphoma 6; K15618 B-cell lymphoma 6 protein (A)	FoxO signaling pathway (ko04068)	[R]	General function prediction only	BTB/POZ domain;; Zinc-finger double domain;; Zinc finger, C2H2 type;; Zinc-finger of C2H2 type;; C2H2-type zinc finger;; Zinc-finger double-stranded RNA-binding	B-cell lymphoma 6 protein homolog OS=Gallus gallus (Chicken) PE=2 SV=1	K	Transcription	B-cell lymphoma 6 protein homolog [Gallus gallus]	biological process: single-organism process (GO:0044699);; biological process: localization (GO:0051179);; biological process: biological regulation (GO:0065007);; biological process: cellular process (GO:0009987);; biological process: developmental process (GO:0032502);; biological process: cellular component organization or biogenesis (GO:0071840);; biological process: immune system process (GO…
gene13365	LRCH3	11.9857	3811	11.1792	3412	11.2538	4401	11.4399	3492	6.80777	1682	6.5711	2060	7.11959	2601	7.56915	2508	1.90503e-29	0.657322	up	--	--	--	--	--	[Z]	Cytoskeleton	Leucine Rich repeats (2 copies);; Leucine rich repeat;; Leucine Rich Repeat;; Calponin homology (CH) domain;; Leucine rich repeat;; Leucine Rich repeat	Leucine-rich repeat-containing protein 40 GN=lrrc40 OS=Danio rerio (Zebrafish) PE=2 SV=1	Z	Cytoskeleton	PREDICTED: leucine-rich repeat and calponin homology domain-containing protein 3 isoform X2 [Gallus gallus]	--
gene134	GATA3	0.895594	97	0.442814	70	0.537044	92	0.286999	47	0.734592	88	0.55758	107	0.807565	183	0.81013	175	0.000571484	-0.753863	down	[K]	Transcription	Cellular Component: nuclear chromatin (GO:0000790);; Molecular Function: RNA polymerase II core promoter sequence-specific DNA binding (GO:0000979);; Molecular Function: core promoter proximal region sequence-specific DNA binding (GO:0000987);; Molecular Function: RNA polymerase II core promoter proximal region sequence-specific DNA binding transcription factor activity involved in positive regul…	K17895|0|gga:419106|GATA3; GATA binding protein 3; K17895 GATA-binding protein 3 (A)	--	[K]	Transcription	GATA zinc finger	GATA-binding factor 3 GN=GATA3 OS=Gallus gallus (Chicken) PE=2 SV=1	K	Transcription	GATA-binding factor 3 [Gallus gallus]	cellular component: cell (GO:0005623);; cellular component: membrane-enclosed lumen (GO:0031974);; cellular component: macromolecular complex (GO:0032991);; cellular component: organelle (GO:0043226);; cellular component: organelle part (GO:0044422);; cellular component: cell part (GO:0044464);; molecular function: binding (GO:0005488);; molecular function: nucleic acid binding transcription fact…
gene13414	ECE2	3.96132	656	4.71748	640	4.94327	846	4.02227	627	6.23091	702	5.8382	881	7.71922	1899	4.90964	886	0.00053534	-0.641337	down	[O]	Posttranslational modification, protein turnover, chaperones	Molecular Function: metalloendopeptidase activity (GO:0004222);; Biological Process: proteolysis (GO:0006508);; Biological Process: peptide hormone processing (GO:0016486);; Cellular Component: cytoplasmic vesicle membrane (GO:0030659);;	K01415|0|gga:100857430|ECE2; endothelin converting enzyme 2; K01415 endothelin-converting enzyme [EC:3.4.24.71] (A)	--	[E]	Amino acid transport and metabolism	Peptidase family M13;; Peptidase family M13	--	E	Amino acid transport and metabolism	PREDICTED: endothelin-converting enzyme 2 isoform X8 [Gallus gallus]	molecular function: catalytic activity (GO:0003824);; biological process: metabolic process (GO:0008152);; biological process: cellular process (GO:0009987);; biological process: biological regulation (GO:0065007);; cellular component: cell (GO:0005623);; cellular component: membrane (GO:0016020);; cellular component: organelle (GO:0043226);; cellular component: organelle part (GO:0044422);; cell…
gene13451	USP13	2.82687	887	3.2475	775	3.0662	924	3.26566	863	2.27417	453	1.73703	451	1.71325	570	2.03646	607	3.28512e-08	0.59086	up	[O]	Posttranslational modification, protein turnover, chaperones	Molecular Function: cysteine-type endopeptidase activity (GO:0004197);; Molecular Function: ubiquitin thiolesterase activity (GO:0004221);; Molecular Function: ubiquitin-specific protease activity (GO:0004843);; Biological Process: regulation of transcription, DNA-templated (GO:0006355);; Biological Process: ubiquitin-dependent protein catabolic process (GO:0006511);; Molecular Function: omega pe…	K11836|0|gga:429286|USP13; ubiquitin specific peptidase 13 (isopeptidase T-3); K11836 ubiquitin carboxyl-terminal hydrolase 5/13 [EC:3.4.19.12] (A)	--	[O]	Posttranslational modification, protein turnover, chaperones	Ubiquitin carboxyl-terminal hydrolase;; UBA/TS-N domain;; Zn-finger in ubiquitin-hydrolases and other protein;; Ubiquitin carboxyl-terminal hydrolase	Ubiquitin carboxyl-terminal hydrolase 13 GN=USP13 OS=Gallus gallus (Chicken) PE=3 SV=1	O	Posttranslational modification, protein turnover, chaperones	PREDICTED: ubiquitin carboxyl-terminal hydrolase 13 isoform X2 [Gallus gallus]	molecular function: catalytic activity (GO:0003824);; biological process: metabolic process (GO:0008152);; biological process: biological regulation (GO:0065007);; biological process: cellular process (GO:0009987);; molecular function: binding (GO:0005488);; biological process: single-organism process (GO:0044699)
gene13461	RP11-385J1.3	1.23673	228	1.63581	295	1.45321	317	1.76208	305	0.290976	43	0.249429	76	0.322026	70	0.190277	56	4.21305e-26	1.86533	up	--	--	Biological Process: detection of calcium ion (GO:0005513);; Biological Process: potassium ion transport (GO:0006813);; Cellular Component: voltage-gated potassium channel complex (GO:0008076);; Molecular Function: calcium-activated potassium channel activity (GO:0015269);; Biological Process: neuronal action potential (GO:0019228);;	K04938|1.01162e-165|apla:101796828|KCNMB2; potassium large conductance calcium-activated channel, subfamily M, beta member 2; K04938 potassium large conductance calcium-activated channel subfamily M beta member 2 (A)	Vascular smooth muscle contraction (ko04270)	--	--	Calcium-activated potassium channel, beta subunit;; KCNMB2, ball and chain domain	Putative calcium-activated potassium channel subunit beta GN=KCNMB1 OS=Coturnix coturnix japonica (Japanese quail) PE=2 SV=1	P	Inorganic ion transport and metabolism	PREDICTED: calcium-activated potassium channel subunit beta-2 isoform X5 [Gallus gallus]	biological process: response to stimulus (GO:0050896);; biological process: single-organism process (GO:0044699);; biological process: localization (GO:0051179);; cellular component: cell (GO:0005623);; cellular component: membrane (GO:0016020);; cellular component: macromolecular complex (GO:0032991);; cellular component: membrane part (GO:0044425);; cellular component: cell part (GO:0044464);; …
gene13477	ECT2	9.3931	2288	9.33808	2203	7.99538	2299	10.6513	2526	5.09728	954	5.02895	1222	5.32787	1434	5.11918	1333	7.30105e-18	0.792681	up	--	--	Biological Process: cell morphogenesis (GO:0000902);; Molecular Function: signal transducer activity (GO:0004871);; Molecular Function: Rho guanyl-nucleotide exchange factor activity (GO:0005089);; Molecular Function: GTPase activator activity (GO:0005096);; Cellular Component: nucleus (GO:0005634);; Cellular Component: cytoplasm (GO:0005737);; Cellular Component: tight junction (GO:0005923);; Mo…	--	--	[T]	Signal transduction mechanisms	RhoGEF domain;; twin BRCT domain;; BRCA1 C Terminus (BRCT) domain	DNA topoisomerase 2-binding protein 1-B GN=topbp1-B OS=Xenopus laevis (African clawed frog) PE=2 SV=1	T	Signal transduction mechanisms	PREDICTED: protein ECT2 isoform X9 [Gallus gallus]	biological process: cellular process (GO:0009987);; biological process: developmental process (GO:0032502);; biological process: single-organism process (GO:0044699);; biological process: cellular component organization or biogenesis (GO:0071840);; molecular function: molecular transducer activity (GO:0060089);; molecular function: guanyl-nucleotide exchange factor activity (GO:0005085);; biologi…
gene13482	GHSR	0.200779	91	0.282002	105	0.202212	108	0.405079	127	0.552622	121	0.486225	154	0.738661	240	0.512171	231	5.49577e-05	-0.751882	down	--	--	Cellular Component: integral component of membrane (GO:0016021);; Molecular Function: growth hormone-releasing hormone receptor activity (GO:0016520);;	K04284|0|gga:378911|GHSR; growth hormone secretagogue receptor; K04284 growth hormone secretagogue receptor (A)	Neuroactive ligand-receptor interaction (ko04080)	[R]	General function prediction only	7 transmembrane receptor (rhodopsin family)	Thyrotropin-releasing hormone receptor GN=TRHR OS=Gallus gallus (Chicken) PE=2 SV=1	T	Signal transduction mechanisms	growth hormone secretagogue-receptor 1aV-L [Coturnix japonica]	cellular component: membrane (GO:0016020);; cellular component: membrane part (GO:0044425);; molecular function: receptor activity (GO:0004872);; molecular function: molecular transducer activity (GO:0060089);; biological process: cellular process (GO:0009987);; biological process: signaling (GO:0023052);; biological process: single-organism process (GO:0044699);; biological process: response to …
gene13491	SLC7A14	0.203787	85	0.242494	98	0.23317	115	0.331093	134	0.12671	41	0.090321	38	0.107838	50	0.094515	42	4.18537e-06	0.985638	up	[E]	Amino acid transport and metabolism	Biological Process: amino acid transmembrane transport (GO:0003333);; Biological Process: negative regulation of phosphatase activity (GO:0010923);; Molecular Function: amino acid transmembrane transporter activity (GO:0015171);; Cellular Component: integral component of membrane (GO:0016021);;	K13871|0|gga:424989|SLC7A14; solute carrier family 7, member 14; K13871 solute carrier family 7 (cationic amino acid transporter), member 14 (A)	--	[E]	Amino acid transport and metabolism	Amino acid permease;; Amino acid permease;; C-terminus of AA_permease	Probable cationic amino acid transporter GN=slc7a14a OS=Danio rerio (Zebrafish) PE=3 SV=1	E	Amino acid transport and metabolism	PREDICTED: probable cationic amino acid transporter isoform X1 [Gallus gallus]	biological process: cellular process (GO:0009987);; biological process: single-organism process (GO:0044699);; biological process: localization (GO:0051179);; biological process: biological regulation (GO:0065007);; molecular function: transporter activity (GO:0005215);; cellular component: membrane (GO:0016020);; cellular component: membrane part (GO:0044425)
gene13495	PRKCI	18.2415	4516	19.2606	4623	19.0962	5623	20.5639	4963	31.1842	5927	28.0801	6947	30.3428	8387	30.2197	8012	3.61628e-30	-0.672452	down	[RTKL]	General function prediction only;; Signal transduction mechanisms;; Transcription;; Replication, recombination and repair	Molecular Function: protein serine/threonine kinase activity (GO:0004674);; Molecular Function: ATP binding (GO:0005524);; Molecular Function: phospholipid binding (GO:0005543);; Cellular Component: nucleus (GO:0005634);; Cellular Component: cytosol (GO:0005829);; Biological Process: actin filament organization (GO:0007015);; Molecular Function: zinc ion binding (GO:0008270);; Biological Process:…	K06069|0|gga:424991|PRKCI; protein kinase C, iota (EC:2.7.11.13); K06069 atypical protein kinase C iota type [EC:2.7.11.13] (A)	Endocytosis (ko04144);; Tight junction (ko04530);; Insulin signaling pathway (ko04910)	[T]	Signal transduction mechanisms	Protein kinase domain;; Protein tyrosine kinase;; Phorbol esters/diacylglycerol binding domain (C1 domain);; Protein kinase C terminal domain;; Kinase-like;; PB1 domain	Protein kinase C iota type GN=prkci OS=Danio rerio (Zebrafish) PE=2 SV=2	T	Signal transduction mechanisms	protein kinase C iota type [Gallus gallus]	molecular function: catalytic activity (GO:0003824);; biological process: metabolic process (GO:0008152);; biological process: cellular process (GO:0009987);; molecular function: binding (GO:0005488);; cellular component: cell (GO:0005623);; cellular component: organelle (GO:0043226);; cellular component: cell part (GO:0044464);; biological process: cellular component organization or biogenesis (…
gene13547	SMC4	16.1897	4171	15.7885	3942	16.5091	5025	16.8562	4228	7.26845	1430	6.14686	1556	7.60765	2192	7.48666	2044	2.12106e-48	1.13431	up	[D]	Cell cycle control, cell division, chromosome partitioning	Molecular Function: ATP binding (GO:0005524);; Cellular Component: nucleus (GO:0005634);; Cellular Component: chromosome (GO:0005694);; Cellular Component: cytoplasm (GO:0005737);; Biological Process: DNA repair (GO:0006281);; Biological Process: DNA recombination (GO:0006310);; Biological Process: sister chromatid cohesion (GO:0007062);; Biological Process: mitotic chromosome condensation (GO:00…	K06675|0|gga:395189|SMC4, SMC4L1; structural maintenance of chromosomes 4; K06675 structural maintenance of chromosome 4 (A)	--	[BD]	Chromatin structure and dynamics;; Cell cycle control, cell division, chromosome partitioning	RecF/RecN/SMC N terminal domain;; SMC proteins Flexible Hinge Domain	Structural maintenance of chromosomes protein 4 GN=smc4 OS=Xenopus laevis (African clawed frog) PE=1 SV=1	D	Cell cycle control, cell division, chromosome partitioning	structural maintenance of chromosomes protein 4 [Gallus gallus]	molecular function: binding (GO:0005488);; cellular component: cell (GO:0005623);; cellular component: organelle (GO:0043226);; cellular component: cell part (GO:0044464);; biological process: metabolic process (GO:0008152);; biological process: cellular process (GO:0009987);; biological process: single-organism process (GO:0044699);; biological process: response to stimulus (GO:0050896);; biolog…
gene13558	RARRES1	2.18955	144	2.81929	180	3.71372	291	3.39321	218	5.29939	263	5.43519	358	4.74167	344	5.63763	387	8.9938e-06	-0.73734	down	--	--	Cellular Component: extracellular space (GO:0005615);; Biological Process: biomineral tissue development (GO:0031214);; Cellular Component: extracellular matrix part (GO:0044420);;	--	--	--	--	Latexin	Ovocalyxin-32 (Precursor) OS=Gallus gallus (Chicken) PE=1 SV=1	T	Signal transduction mechanisms	ovocalyxin-32 precursor [Gallus gallus]	cellular component: extracellular region (GO:0005576);; cellular component: extracellular region part (GO:0044421);; biological process: developmental process (GO:0032502);; cellular component: extracellular matrix part (GO:0044420)
gene13570	PTX3	2.15342	213	2.66084	255	2.31738	273	2.45089	239	1.18957	93	0.942563	94	0.950314	106	0.918045	99	8.16704e-13	1.09671	up	--	--	Molecular Function: (1->3)-beta-D-glucan binding (GO:0001872);; Biological Process: response to yeast (GO:0001878);; Biological Process: opsonization (GO:0008228);; Biological Process: positive regulation of nitric oxide biosynthetic process (GO:0045429);; Biological Process: positive regulation of phagocytosis (GO:0050766);;	--	--	--	--	Pentaxin family;; Concanavalin A-like lectin/glucanases superfamily	Pentraxin fusion protein (Precursor) GN=pxn1 OS=Xenopus laevis (African clawed frog) PE=2 SV=1	R	General function prediction only	pentraxin-related protein PTX3 precursor [Gallus gallus]	molecular function: binding (GO:0005488);; biological process: response to stimulus (GO:0050896);; biological process: multi-organism process (GO:0051704);; biological process: immune system process (GO:0002376);; biological process: biological regulation (GO:0065007)
gene13575	KCNAB1	0.899674	147	1.01629	161	0.710965	138	0.927406	148	0.409468	52	0.412863	68	0.527603	97	0.457273	81	1.03095e-05	0.7946	up	[C]	Energy production and conversion	--	K04882|0|mgp:100544034|KCNAB1; potassium voltage-gated channel, shaker-related subfamily, beta member 1; K04882 potassium voltage-gated channel Shaker-related subfamily A, beta member 1 (A)	--	[C]	Energy production and conversion	Aldo/keto reductase family	Voltage-gated potassium channel subunit beta-1 GN=KCNAB1 OS=Gallus gallus (Chicken) PE=2 SV=1	P	Inorganic ion transport and metabolism	PREDICTED: voltage-gated potassium channel subunit beta-1 isoform X1 [Haliaeetus leucocephalus]	--
gene13629	LOC425049	1.41262	168	2.04488	236	2.18565	309	2.57917	299	1.34009	123	1.43409	171	1.10833	148	1.02843	131	0.00213052	0.593083	up	[Z]	Cytoskeleton	Biological Process: microtubule cytoskeleton organization (GO:0000226);; Molecular Function: GTPase activity (GO:0003924);; Molecular Function: structural constituent of cytoskeleton (GO:0005200);; Molecular Function: protein binding (GO:0005515);; Molecular Function: GTP binding (GO:0005525);; Cellular Component: cytoplasmic microtubule (GO:0005881);; Biological Process: GTP catabolic process (G…	K07374|0|dpe:Dper_GL12416|GL12416 gene product from transcript GL12416-RA; K07374 tubulin alpha (A)	Phagosome (ko04145)	[Z]	Cytoskeleton	Tubulin/FtsZ family, GTPase domain;; Tubulin C-terminal domain	Tubulin alpha chain, testis-specific OS=Oncorhynchus mykiss (Rainbow trout) PE=2 SV=1	Z	Cytoskeleton	PREDICTED: tubulin alpha-3 chain [Gallus gallus]	biological process: cellular process (GO:0009987);; biological process: single-organism process (GO:0044699);; biological process: cellular component organization or biogenesis (GO:0071840);; molecular function: catalytic activity (GO:0003824);; biological process: metabolic process (GO:0008152);; molecular function: structural molecule activity (GO:0005198);; molecular function: binding (GO:0005…
gene13664	LOC107056764	1.71034	92	2.7956	145	1.68237	111	1.68098	92	0	0	0	0	0.073041	5	0.118449	8	6.94468e-19	2.39907	up	[MI]	Cell wall/membrane/envelope biogenesis;; Lipid transport and metabolism	Molecular Function: catalytic activity (GO:0003824);; Cellular Component: endoplasmic reticulum membrane (GO:0005789);; Biological Process: phosphatidylcholine biosynthetic process (GO:0006656);; Biological Process: response to abiotic stimulus (GO:0009628);; Cellular Component: glycogen granule (GO:0042587);;	K00968|9.06985e-115|clv:102098863|PCYT1A; phosphate cytidylyltransferase 1, choline, alpha; K00968 choline-phosphate cytidylyltransferase [EC:2.7.7.15] (A)	Glycerophospholipid metabolism (ko00564)	[I]	Lipid transport and metabolism	--	--	I	Lipid transport and metabolism	Choline-phosphate cytidylyltransferase A, partial [Cariama cristata]	molecular function: catalytic activity (GO:0003824);; cellular component: cell (GO:0005623);; cellular component: membrane (GO:0016020);; cellular component: organelle (GO:0043226);; cellular component: organelle part (GO:0044422);; cellular component: membrane part (GO:0044425);; cellular component: cell part (GO:0044464);; biological process: metabolic process (GO:0008152);; biological process:…
gene13754	NEO1	1.93172	812	2.05326	834	1.69809	846	1.81246	742	1.18443	383	1.01036	424	1.10401	518	1.27032	572	9.53547e-10	0.638982	up	--	--	Cellular Component: plasma membrane (GO:0005886);; Biological Process: cell adhesion (GO:0007155);; Cellular Component: integral component of membrane (GO:0016021);;	K06766|0|gga:395822|NEO1; neogenin 1; K06766 neogenin (A)	Cell adhesion molecules (CAMs) (ko04514)	[T]	Signal transduction mechanisms	Neogenin C-terminus;; Fibronectin type III domain;; Immunoglobulin I-set domain;; Immunoglobulin domain;; Immunoglobulin domain;; Immunoglobulin domain;; Immunoglobulin V-set domain;; Interferon-alpha/beta receptor, fibronectin type III;; CD80-like C2-set immunoglobulin domain;; Tissue factor	Neogenin (Fragment) OS=Gallus gallus (Chicken) PE=2 SV=1	T	Signal transduction mechanisms	RecName: Full=Neogenin, partial [Gallus gallus]	cellular component: cell (GO:0005623);; cellular component: membrane (GO:0016020);; cellular component: cell part (GO:0044464);; biological process: biological adhesion (GO:0022610);; cellular component: membrane part (GO:0044425)
gene13786	CLK3	26.19	2485	24.0585	2223	24.6155	2783	24.9667	2313	14.9083	1090	14.9578	1431	14.2333	1523	14.4707	1492	1.98382e-40	0.706344	up	[RTKL]	General function prediction only;; Signal transduction mechanisms;; Transcription;; Replication, recombination and repair	Molecular Function: protein serine/threonine kinase activity (GO:0004674);; Molecular Function: protein tyrosine kinase activity (GO:0004713);; Molecular Function: ATP binding (GO:0005524);; Cellular Component: nucleus (GO:0005634);; Biological Process: peptidyl-tyrosine phosphorylation (GO:0018108);; Biological Process: regulation of RNA splicing (GO:0043484);; Cellular Component: intermediate f…	K08823|0|gga:415295|CLK3; CDC-like kinase 3 (EC:2.7.12.1); K08823 CDC-like kinase [EC:2.7.12.1] (A)	--	[T]	Signal transduction mechanisms	Protein kinase domain;; Protein tyrosine kinase	Dual specificity tyrosine-phosphorylation-regulated kinase 2 OS=Gallus gallus (Chicken) PE=2 SV=1	T	Signal transduction mechanisms	dual specificity protein kinase CLK3 [Gallus gallus]	molecular function: catalytic activity (GO:0003824);; biological process: metabolic process (GO:0008152);; biological process: cellular process (GO:0009987);; molecular function: binding (GO:0005488);; cellular component: cell (GO:0005623);; cellular component: organelle (GO:0043226);; cellular component: cell part (GO:0044464);; biological process: single-organism process (GO:0044699);; biologic…
gene13882	APBA2	7.35949	1463	9.3929	1807	8.22039	1948	9.18591	1785	14.9618	2279	15.1892	3017	15.7703	3508	15.6125	3324	1.74816e-24	-0.871368	down	--	--	Biological Process: in utero embryonic development (GO:0001701);; Biological Process: synaptic transmission (GO:0007268);; Biological Process: locomotory behavior (GO:0007626);; Biological Process: regulation of gene expression (GO:0010468);; Biological Process: multicellular organism growth (GO:0035264);;	--	--	[R]	General function prediction only	Phosphotyrosine interaction domain (PTB/PID);; PDZ domain (Also known as DHR or GLGF)	--	R	General function prediction only	PREDICTED: amyloid beta A4 precursor protein-binding family A member 2 isoform X5 [Gallus gallus]	biological process: multicellular organismal process (GO:0032501);; biological process: developmental process (GO:0032502);; biological process: single-organism process (GO:0044699);; biological process: cellular process (GO:0009987);; biological process: signaling (GO:0023052);; biological process: response to stimulus (GO:0050896);; biological process: biological regulation (GO:0065007);; biolo…
gene13899	CCNB2	77.2794	6343	81.8059	6508	88.1132	8600	82.1822	6574	43.4978	2742	47.4266	3889	48.1952	4424	40.9648	3601	5.51573e-30	0.81	up	[D]	Cell cycle control, cell division, chromosome partitioning	Biological Process: regulation of cyclin-dependent protein serine/threonine kinase activity (GO:0000079);; Biological Process: in utero embryonic development (GO:0001701);; Cellular Component: nucleus (GO:0005634);; Cellular Component: centrosome (GO:0005813);; Biological Process: mitotic nuclear division (GO:0007067);; Cellular Component: membrane (GO:0016020);; Molecular Function: protein kinas…	K05868|0|gga:415400|CCNB2, cycB2; cyclin B2; K05868 cyclin B (A)	FoxO signaling pathway (ko04068);; Cell cycle (ko04110);; Oocyte meiosis (ko04114);; p53 signaling pathway (ko04115);; Progesterone-mediated oocyte maturation (ko04914)	[D]	Cell cycle control, cell division, chromosome partitioning	Cyclin, N-terminal domain;; Cyclin, C-terminal domain	G2/mitotic-specific cyclin-B2 GN=CCNB2 OS=Gallus gallus (Chicken) PE=2 SV=1	D	Cell cycle control, cell division, chromosome partitioning	G2/mitotic-specific cyclin-B2 [Gallus gallus]	biological process: biological regulation (GO:0065007);; biological process: multicellular organismal process (GO:0032501);; biological process: developmental process (GO:0032502);; biological process: single-organism process (GO:0044699);; cellular component: cell (GO:0005623);; cellular component: organelle (GO:0043226);; cellular component: cell part (GO:0044464);; cellular component: organell…
gene13925	DYX1C1	1.73879	178	1.75728	173	1.88247	229	2.38244	238	0.951562	75	1.15725	117	1.107	125	1.40267	122	1.04314e-05	0.719261	up	[R]	General function prediction only	Cellular Component: nucleus (GO:0005634);; Cellular Component: cytoplasm (GO:0005737);; Molecular Function: estrogen receptor binding (GO:0030331);; Biological Process: regulation of intracellular estrogen receptor signaling pathway (GO:0033146);; Biological Process: regulation of proteasomal protein catabolic process (GO:0061136);;	--	--	[R]	General function prediction only	TPR repeat;; Tetratricopeptide repeat;; CS domain;; Tetratricopeptide repeat;; Tetratricopeptide repeat	RNA polymerase II-associated protein 3 GN=RPAP3 OS=Gallus gallus (Chicken) PE=2 SV=1	T	Signal transduction mechanisms	dyslexia susceptibility 1 candidate 1 [Gallus gallus]	cellular component: cell (GO:0005623);; cellular component: organelle (GO:0043226);; cellular component: cell part (GO:0044464);; molecular function: binding (GO:0005488);; biological process: biological regulation (GO:0065007)
gene13950	TNFAIP8L3	1.47104	272	1.46698	263	1.21323	266	1.42765	257	0.740781	105	0.794171	147	0.85013	176	0.724677	144	4.54296e-08	0.737477	up	--	--	--	--	--	--	--	Domain of unknown function (DUF758)	Tumor necrosis factor alpha-induced protein 8-like protein 3 GN=tnfaip8l3 OS=Xenopus laevis (African clawed frog) PE=2 SV=1	R	General function prediction only	PREDICTED: tumor necrosis factor, alpha-induced protein 8-like 3 [Gallus gallus]	--
gene13959	SEMA6D	10.3542	3035	10.3892	2912	9.55743	3418	10.2256	3007	5.40768	1259	5.73761	1736	6.25474	2025	6.56827	2026	1.24128e-31	0.703936	up	--	--	Molecular Function: receptor activity (GO:0004872);; Cellular Component: Golgi apparatus (GO:0005794);; Biological Process: multicellular organismal development (GO:0007275);; Cellular Component: integral component of membrane (GO:0016021);; Molecular Function: semaphorin receptor binding (GO:0030215);;	K06842|0|apla:101799302|SEMA6D; sema domain, transmembrane domain (TM), and cytoplasmic domain, (semaphorin) 6D; K06842 semaphorin 6 (A)	--	[T]	Signal transduction mechanisms	Sema domain;; Plexin repeat	Semaphorin-3D (Precursor) GN=SEMA3D OS=Gallus gallus (Chicken) PE=2 SV=1	T	Signal transduction mechanisms	PREDICTED: semaphorin-6D isoform X1 [Anas platyrhynchos]	molecular function: receptor activity (GO:0004872);; cellular component: cell (GO:0005623);; cellular component: organelle (GO:0043226);; cellular component: cell part (GO:0044464);; biological process: multicellular organismal process (GO:0032501);; biological process: developmental process (GO:0032502);; biological process: single-organism process (GO:0044699);; cellular component: membrane (GO…
gene1396	POLQ	0.731248	652	0.834935	722	0.750449	796	0.884576	769	0.492343	337	0.366518	327	0.396517	396	0.459127	439	3.75674e-11	0.80982	up	[R]	General function prediction only	Molecular Function: DNA binding (GO:0003677);; Molecular Function: DNA-directed DNA polymerase activity (GO:0003887);; Molecular Function: ATP binding (GO:0005524);; Biological Process: DNA replication (GO:0006260);; Molecular Function: ATP-dependent helicase activity (GO:0008026);;	K02349|0|gga:418326|POLQ; polymerase (DNA directed), theta; K02349 DNA polymerase theta [EC:2.7.7.7] (A)	--	[R]	General function prediction only	DNA polymerase family A;; DEAD/DEAH box helicase;; Helicase conserved C-terminal domain;; Helix-hairpin-helix domain	Probable ATP-dependent DNA helicase HFM1 GN=hfm1 OS=Xenopus tropicalis (Western clawed frog) PE=2 SV=1	L	Replication, recombination and repair	PREDICTED: DNA polymerase theta isoform X2 [Gallus gallus]	molecular function: binding (GO:0005488);; molecular function: catalytic activity (GO:0003824);; biological process: metabolic process (GO:0008152);; biological process: cellular process (GO:0009987);; biological process: single-organism process (GO:0044699)
gene13969	DUT	14.4616	3222	14.0373	3195	14.2871	3908	14.8282	3099	6.37486	1156	7.41105	1640	7.57509	1822	7.03034	1739	3.05908e-85	0.964309	up	[F]	Nucleotide transport and metabolism	Molecular Function: dUTP diphosphatase activity (GO:0004170);; Cellular Component: mitochondrion (GO:0005739);; Biological Process: dUTP metabolic process (GO:0046080);;	K01520|1.33171e-104|gga:769338|DUT; deoxyuridine triphosphatase (EC:3.6.1.23); K01520 dUTP pyrophosphatase [EC:3.6.1.23] (A)	Pyrimidine metabolism (ko00240)	[F]	Nucleotide transport and metabolism	dUTPase	--	F	Nucleotide transport and metabolism	deoxyuridine 5&apos;-triphosphate nucleotidohydrolase, mitochondrial [Gallus gallus]	molecular function: catalytic activity (GO:0003824);; biological process: metabolic process (GO:0008152);; cellular component: cell (GO:0005623);; cellular component: organelle (GO:0043226);; cellular component: cell part (GO:0044464);; biological process: cellular process (GO:0009987);; biological process: single-organism process (GO:0044699)
gene13973	SHC4	7.4132	1315	6.78927	1102	7.28547	1564	7.87916	1317	4.08737	527	3.80954	649	4.49719	876	4.66762	831	1.8503e-15	0.750385	up	--	--	--	K17449|0|gga:426482|SHC4; SHC (Src homology 2 domain containing) family, member 4; K17449 SHC- transforming protein 4 (A)	ErbB signaling pathway (ko04012);; Focal adhesion (ko04510);; Insulin signaling pathway (ko04910)	[T]	Signal transduction mechanisms	Phosphotyrosine interaction domain (PTB/PID);; SH2 domain	SHC-transforming protein 1 GN=shc1 OS=Xenopus laevis (African clawed frog) PE=1 SV=2	T	Signal transduction mechanisms	PREDICTED: SHC-transforming protein 4 isoform X3 [Gallus gallus]	--
gene13995	GATM	0.867518	104	0.973072	113	0.791656	113	0.672706	78	1.47478	137	1.51978	184	1.52482	203	1.44633	185	1.31249e-07	-0.823622	down	--	--	Cellular Component: mitochondrial inner membrane (GO:0005743);; Cellular Component: mitochondrial intermembrane space (GO:0005758);; Biological Process: creatine biosynthetic process (GO:0006601);; Molecular Function: glycine amidinotransferase activity (GO:0015068);; Molecular Function: hydrolase activity, acting on carbon-nitrogen (but not peptide) bonds, in linear amidines (GO:0016813);;	K00613|0|gga:395504|GATM, AT; glycine amidinotransferase (L-arginine:glycine amidinotransferase) (EC:2.1.4.1); K00613 glycine amidinotransferase [EC:2.1.4.1] (A)	Glycine, serine and threonine metabolism (ko00260);; Arginine and proline metabolism (ko00330)	--	--	Amidinotransferase	Glycine amidinotransferase, mitochondrial {ECO:0000250|UniProtKB:P50440} (Precursor) OS=Gallus gallus (Chicken) PE=2 SV=2	E	Amino acid transport and metabolism	RecName: Full=Glycine amidinotransferase, mitochondrial; AltName: Full=L-arginine:glycine amidinotransferase; AltName: Full=Transamidinase; Flags: Precursor [Gallus gallus]	cellular component: cell (GO:0005623);; cellular component: membrane (GO:0016020);; cellular component: organelle (GO:0043226);; cellular component: organelle part (GO:0044422);; cellular component: cell part (GO:0044464);; cellular component: membrane-enclosed lumen (GO:0031974);; biological process: metabolic process (GO:0008152);; biological process: cellular process (GO:0009987);; biological …
gene14005	TM6SF1	0.22506	35	0.255913	19	0.32249	46	0.314194	37	0.657723	77	0.483345	45	0.518384	79	0.708532	87	0.000764174	-0.843605	down	--	--	--	--	--	--	--	Protein of unknown function (DUF2781)	Transmembrane 6 superfamily member 1 GN=tm6sf1 OS=Xenopus laevis (African clawed frog) PE=2 SV=1	S	Function unknown	transmembrane 6 superfamily member 1 [Gallus gallus]	--
gene14009	SH3GL3	3.44209	294	4.08725	287	3.23045	343	3.58484	261	2.39775	147	1.83104	162	1.83914	185	1.56608	142	1.99269e-07	0.719858	up	--	--	Biological Process: endocytosis (GO:0006897);; Molecular Function: lipid binding (GO:0008289);; Cellular Component: early endosome membrane (GO:0031901);;	K11247|0|mgp:100549890|SH3GL3; SH3-domain GRB2-like 3; K11247 endophilin-A (A)	Endocytosis (ko04144)	[IT]	Lipid transport and metabolism;; Signal transduction mechanisms	BAR domain;; SH3 domain;; Variant SH3 domain;; Variant SH3 domain;; Bin/amphiphysin/Rvs domain for vesicular trafficking	Endophilin-A3 OS=Gallus gallus (Chicken) PE=1 SV=1	T	Signal transduction mechanisms	PREDICTED: endophilin-A3 [Meleagris gallopavo]	biological process: localization (GO:0051179);; molecular function: binding (GO:0005488);; cellular component: cell (GO:0005623);; cellular component: membrane (GO:0016020);; cellular component: organelle (GO:0043226);; cellular component: organelle part (GO:0044422);; cellular component: cell part (GO:0044464)
gene14028	CEMIP	1.86664	1156	1.81883	1103	1.7018	1244	1.87363	1144	6.11127	2976	5.3331	3383	5.68189	3889	6.25005	3984	1.35457e-130	-1.69789	down	--	--	--	--	--	--	--	G8 domain;; Mucin-2 protein WxxW repeating region;; Right handed beta helix region	Transmembrane protein 2 GN=tmem2 OS=Danio rerio (Zebrafish) PE=2 SV=1	S	Function unknown	PREDICTED: protein KIAA1199 isoform X4 [Gallus gallus]	--
gene14029	LOC415478	1.11351	500	0.94233	423	0.922381	509	1.10723	501	2.54242	882	2.31152	1097	2.27976	1214	2.41973	1174	1.32372e-46	-1.25084	down	--	--	--	--	--	--	--	G8 domain	Transmembrane protein 2 GN=tmem2 OS=Danio rerio (Zebrafish) PE=2 SV=1	S	Function unknown	PREDICTED: transmembrane protein 2-like [Gallus gallus]	--
gene14032	ARNT2	9.61283	3790	9.41692	3597	9.90021	4633	10.6576	4091	15.1527	4571	13.6418	5367	15.5781	6858	15.2208	6413	5.94823e-22	-0.625508	down	[T]	Signal transduction mechanisms	Molecular Function: DNA binding (GO:0003677);; Molecular Function: sequence-specific DNA binding transcription factor activity (GO:0003700);; Molecular Function: signal transducer activity (GO:0004871);; Cellular Component: transcription factor complex (GO:0005667);; Cellular Component: cytoplasm (GO:0005737);; Biological Process: transcription, DNA-templated (GO:0006351);; Molecular Function: pr…	K15589|0|gga:415481|ARNT2; aryl-hydrocarbon receptor nuclear translocator 2; K15589 aryl hydrocarbon receptor nuclear translocator 2 (A)	--	[K]	Transcription	PAS domain;; PAS fold;; PAS fold;; Helix-loop-helix DNA-binding domain;; PAS domain;; PAS fold	Aryl hydrocarbon receptor nuclear translocator 2 OS=Danio rerio (Zebrafish) PE=1 SV=2	K	Transcription	PREDICTED: aryl hydrocarbon receptor nuclear translocator 2 isoform X6 [Gallus gallus]	molecular function: binding (GO:0005488);; molecular function: nucleic acid binding transcription factor activity (GO:0001071);; biological process: biological regulation (GO:0065007);; molecular function: molecular transducer activity (GO:0060089);; cellular component: cell (GO:0005623);; cellular component: macromolecular complex (GO:0032991);; cellular component: cell part (GO:0044464);; biolo…
gene14035	FAH	0.267736	23	0.259514	22	0.286367	29	0.164131	14	0.448566	30	0.900854	77	0.673492	64	0.609463	56	4.35859e-05	-1.02026	down	[Q]	Secondary metabolites biosynthesis, transport and catabolism	Molecular Function: fumarylacetoacetase activity (GO:0004334);; Biological Process: arginine catabolic process (GO:0006527);; Biological Process: aromatic amino acid family metabolic process (GO:0009072);;	K01555|0|gga:415482|FAH; fumarylacetoacetate hydrolase (fumarylacetoacetase) (EC:3.7.1.2); K01555 fumarylacetoacetase [EC:3.7.1.2] (A)	Tyrosine metabolism (ko00350)	[G]	Carbohydrate transport and metabolism	Fumarylacetoacetate (FAA) hydrolase family;; Fumarylacetoacetase N-terminal	--	G	Carbohydrate transport and metabolism	fumarylacetoacetase [Gallus gallus]	molecular function: catalytic activity (GO:0003824);; biological process: metabolic process (GO:0008152);; biological process: cellular process (GO:0009987);; biological process: single-organism process (GO:0044699)
gene14037	BCL2A1	0.231066	12	0.4009	16	0.230941	9	0.515102	23	1.12749	36	0.843501	36	1.31668	64	1.27424	54	5.5438e-05	-1.06385	down	--	--	Biological Process: negative regulation of apoptotic process (GO:0043066);;	K02162|2.57023e-126|gga:395673|BCL2A1; BCL2-related protein A1; K02162 hematopoietic BCL2-related protein A1 (A)	--	[T]	Signal transduction mechanisms	Apoptosis regulator proteins, Bcl-2 family	Bcl-2-like protein 1 GN=BCL2L1 OS=Gallus gallus (Chicken) PE=2 SV=2	T	Signal transduction mechanisms	bcl-2-related protein A1 [Gallus gallus]	biological process: biological regulation (GO:0065007)
gene14046	TICRR	5.9946	2109	5.82835	1994	5.17938	2173	4.9584	1705	3.43675	931	3.05817	1078	3.63886	1436	3.54573	1340	8.11984e-13	0.617729	up	--	--	--	--	--	--	--	Treslin N-terminus	Treslin GN=ticrr OS=Xenopus laevis (African clawed frog) PE=1 SV=1	L	Replication, recombination and repair	treslin [Gallus gallus]	--
gene14051	FANCI	22.8499	6073	23.7979	6123	21.7051	6864	22.4371	5847	12.0448	2482	12.144	3222	13.7977	4109	11.9921	3420	1.30319e-39	0.800991	up	--	--	Cellular Component: nucleus (GO:0005634);; Cellular Component: plasma membrane (GO:0005886);; Biological Process: DNA repair (GO:0006281);; Biological Process: positive regulation of protein ubiquitination (GO:0031398);;	K10895|0|gga:415491|FANCI; Fanconi anemia, complementation group I; K10895 fanconi anemia group I protein (A)	Fanconi anemia pathway (ko03460)	[S]	Function unknown	FANCI helical domain 2;; FANCI solenoid 4;; FANCI solenoid 3;; FANCI solenoid 1;; FANCI solenoid 2;; FANCI helical domain 1;; FANCI solenoid 1 cap	--	S	Function unknown	Fanconi anemia, complementation group I [Gallus gallus]	cellular component: cell (GO:0005623);; cellular component: organelle (GO:0043226);; cellular component: cell part (GO:0044464);; cellular component: membrane (GO:0016020);; biological process: metabolic process (GO:0008152);; biological process: cellular process (GO:0009987);; biological process: single-organism process (GO:0044699);; biological process: response to stimulus (GO:0050896);; biolo…
gene14117	ALDH1A3	4.06604	969	6.00793	1388	6.15945	1746	6.8411	1589	2.46166	451	2.05947	491	1.83088	488	2.70514	691	7.99793e-13	1.17208	up	[C]	Energy production and conversion	Biological Process: optic cup morphogenesis involved in camera-type eye development (GO:0002072);; Biological Process: retinoic acid biosynthetic process (GO:0002138);; Molecular Function: aldehyde dehydrogenase (NAD) activity (GO:0004029);; Molecular Function: aldehyde dehydrogenase [NAD(P)+] activity (GO:0004030);; Cellular Component: cytoplasm (GO:0005737);; Biological Process: nucleus accumbe…	K00129|0|gga:395389|ALDH1A3, ALDH6; aldehyde dehydrogenase 1 family, member A3 (EC:1.2.1.5); K00129 aldehyde dehydrogenase (NAD(P)+) [EC:1.2.1.5] (A)	Glycolysis / Gluconeogenesis (ko00010);; Histidine metabolism (ko00340);; Tyrosine metabolism (ko00350);; Phenylalanine metabolism (ko00360);; beta-Alanine metabolism (ko00410);; Metabolism of xenobiotics by cytochrome P450 (ko00980);; Drug metabolism - cytochrome P450 (ko00982)	[C]	Energy production and conversion	Aldehyde dehydrogenase family	Retinal dehydrogenase 2 GN=ALDH1A2 OS=Gallus gallus (Chicken) PE=2 SV=2	C	Energy production and conversion	aldehyde dehydrogenase family 1 member A3 [Gallus gallus]	biological process: multicellular organismal process (GO:0032501);; biological process: developmental process (GO:0032502);; biological process: single-organism process (GO:0044699);; biological process: metabolic process (GO:0008152);; biological process: cellular process (GO:0009987);; biological process: biological regulation (GO:0065007);; molecular function: catalytic activity (GO:0003824);;…
gene14132	UBAP1L	0.294812	47	0.220144	37	0.21072	50	0.321143	53	0.162772	19	0.171325	25	0.116069	19	0.239505	35	0.0166987	0.587596	up	--	--	--	--	--	--	--	Plasmodium yoelii repeat (PY_rept_46)	--	O	Posttranslational modification, protein turnover, chaperones	ubiquitin-associated protein 1-like [Gallus gallus]	--
gene14135	SLC51B	0.520554	63	0.623367	74	0.774377	112	0.554904	66	0.223715	21	0.25816	32	0.303857	42	0.355731	47	0.000269382	0.816927	up	--	--	--	K14361|0|gga:415531|SLC51B, OSTBETA; solute carrier family 51, beta subunit; K14361 organic solute transporter subunit beta (A)	--	--	--	Organic solute transporter subunit beta protein;; Ricin-type beta-trefoil lectin domain	Organic solute transporter subunit beta (Precursor) GN=slc51b OS=Leucoraja erinacea (Little skate) PE=1 SV=1	O	Posttranslational modification, protein turnover, chaperones	PREDICTED: uncharacterized protein LOC415531 isoformX2 [Gallus gallus]	--
gene14143	IGDCC4	0.836725	111	0.205765	56	0.24588	82	0.25567	70	0.158468	35	0.149737	42	0.135776	43	0.155268	46	0.00484045	0.640283	up	--	--	--	--	--	[T]	Signal transduction mechanisms	Fibronectin type III domain;; Immunoglobulin I-set domain;; Immunoglobulin domain;; Immunoglobulin domain;; Immunoglobulin domain;; Immunoglobulin V-set domain;; CD80-like C2-set immunoglobulin domain	Protogenin (Precursor) OS=Gallus gallus (Chicken) PE=2 SV=1	T	Signal transduction mechanisms	PREDICTED: immunoglobulin superfamily DCC subclass member 4 isoform X1 [Gallus gallus]	--
gene14153	MEGF11	0.27407	132	0.163972	77	0.219937	125	0.180116	85	0.140134	46	0.098799	49	0.114333	63	0.127651	64	0.00139541	0.65896	up	--	--	--	--	--	[T]	Signal transduction mechanisms	Laminin EGF-like (Domains III and V);; EGF-like domain	Multiple epidermal growth factor-like domains protein 10 (Precursor) GN=megf10 OS=Xenopus tropicalis (Western clawed frog) PE=2 SV=1	T	Signal transduction mechanisms	PREDICTED: multiple EGF-like-domains 11 isoform X15 [Gallus gallus]	--
gene14180	ITGA11	112.428	28913	100.54	25057	100.129	30653	92.3264	23165	145.761	28750	155.277	39887	156.754	45099	150.794	41512	2.22094e-25	-0.624546	down	--	--	Biological Process: cell adhesion (GO:0007155);; Biological Process: integrin-mediated signaling pathway (GO:0007229);; Cellular Component: integrin complex (GO:0008305);;	K06587|0|mgp:100547226|ITGA11; integrin, alpha 11; K06587 integrin alpha 11 (A)	Focal adhesion (ko04510);; ECM-receptor interaction (ko04512);; Regulation of actin cytoskeleton (ko04810)	[W]	Extracellular structures	Integrin alpha;; von Willebrand factor type A domain;; FG-GAP repeat;; von Willebrand factor type A domain;; Repeat domain in Vibrio, Colwellia, Bradyrhizobium and Shewanella	Integrin alpha-1 (Fragment) GN=ITGA1 OS=Gallus gallus (Chicken) PE=2 SV=1	W	Extracellular structures	PREDICTED: integrin alpha-11 isoform X8 [Gallus gallus]	biological process: biological adhesion (GO:0022610);; biological process: cellular process (GO:0009987);; biological process: signaling (GO:0023052);; biological process: single-organism process (GO:0044699);; biological process: response to stimulus (GO:0050896);; biological process: biological regulation (GO:0065007);; cellular component: cell (GO:0005623);; cellular component: membrane (GO:00…
gene14182	CORO2B	1.2366	168	1.27516	167	1.16644	188	1.28564	171	1.9807	207	2.20786	300	2.38982	365	2.06797	300	5.55931e-11	-0.80801	down	[R]	General function prediction only	--	K13887|0|fpg:101915921|CORO2B; coronin, actin binding protein, 2B; K13887 coronin-2 (A)	--	[Z]	Cytoskeleton	Domain of unknown function (DUF1900);; Domain of unknown function (DUF1899);; WD domain, G-beta repeat	Coronin-2B GN=coro2b OS=Xenopus laevis (African clawed frog) PE=2 SV=1	Z	Cytoskeleton	PREDICTED: coronin-2B [Haliaeetus leucocephalus]	--
gene14189	KIF23	14.1244	2738	13.288	2576	14.4321	3231	14.3623	2808	6.12869	922	6.44091	1312	7.01946	1482	6.00342	1294	1.01657e-65	1.0612	up	[Z]	Cytoskeleton	Molecular Function: microtubule motor activity (GO:0003777);; Molecular Function: ATP binding (GO:0005524);; Cellular Component: nucleus (GO:0005634);; Cellular Component: centrosome (GO:0005813);; Cellular Component: kinesin complex (GO:0005871);; Cellular Component: microtubule (GO:0005874);; Biological Process: microtubule-based movement (GO:0007018);; Molecular Function: microtubule binding (…	K17387|0|gga:415567|KIF23; kinesin family member 23; K17387 kinesin family member 23 (A)	--	[Z]	Cytoskeleton	Kinesin motor domain	Kinesin-like protein KIF15-B GN=kif15-b OS=Xenopus laevis (African clawed frog) PE=1 SV=1	Z	Cytoskeleton	PREDICTED: kinesin-like protein KIF23 isoform X5 [Meleagris gallopavo]	molecular function: catalytic activity (GO:0003824);; biological process: metabolic process (GO:0008152);; molecular function: binding (GO:0005488);; cellular component: cell (GO:0005623);; cellular component: organelle (GO:0043226);; cellular component: cell part (GO:0044464);; cellular component: organelle part (GO:0044422);; cellular component: macromolecular complex (GO:0032991);; biological …
gene14211	WDR76	17.7737	2210	13.3226	1605	14.4881	2144	11.8393	1433	6.21975	594	8.12597	1008	8.38415	1164	6.05488	831	3.06805e-10	0.873687	up	[R]	General function prediction only	--	--	--	[S]	Function unknown	WD domain, G-beta repeat	WD repeat-containing protein 76 GN=wdr76 OS=Xenopus laevis (African clawed frog) PE=2 SV=1	R	General function prediction only	PREDICTED: WD repeat-containing protein 76 [Gallus gallus]	--
gene14212	BLM	5.83506	1452	4.96004	1196	4.93731	1461	4.72464	1146	3.06946	586	3.09458	769	3.28973	915	3.04763	812	1.22751e-14	0.647046	up	[L]	Replication, recombination and repair	Biological Process: DNA double-strand break processing (GO:0000729);; Molecular Function: DNA binding (GO:0003677);; Molecular Function: ATP binding (GO:0005524);; Cellular Component: nucleus (GO:0005634);; Biological Process: DNA replication (GO:0006260);; Biological Process: DNA recombination (GO:0006310);; Molecular Function: ATP-dependent 3'-5' DNA helicase activity (GO:0043140);;	K10901|0|gga:415577|BLM, ORF1; Bloom syndrome, RecQ helicase-like (EC:3.6.4.12); K10901 bloom syndrome protein [EC:3.6.4.12] (A)	Homologous recombination (ko03440);; Fanconi anemia pathway (ko03460)	[L]	Replication, recombination and repair	RQC domain;; BDHCT (NUC031) domain;; DEAD/DEAH box helicase;; Helicase conserved C-terminal domain;; HRDC domain	Bloom syndrome protein homolog (Fragment) GN=BLM OS=Gallus gallus (Chicken) PE=2 SV=1	L	Replication, recombination and repair	BLM helicase [Gallus gallus]	biological process: metabolic process (GO:0008152);; biological process: cellular process (GO:0009987);; molecular function: binding (GO:0005488);; cellular component: cell (GO:0005623);; cellular component: organelle (GO:0043226);; cellular component: cell part (GO:0044464);; molecular function: catalytic activity (GO:0003824);; biological process: single-organism process (GO:0044699)
gene14214	RASGRF1	0.308906	82	0.168702	44	0.247117	79	0.097692	26	0.025922	6	0.108229	29	0.110035	33	0.096343	28	0.0180008	0.64159	up	--	--	Molecular Function: Rho guanyl-nucleotide exchange factor activity (GO:0005089);; Molecular Function: phospholipid binding (GO:0005543);; Cellular Component: intracellular (GO:0005622);; Biological Process: regulation of Rho protein signal transduction (GO:0035023);;	K04349|0|gga:415578|RASGRF1; Ras protein-specific guanine nucleotide-releasing factor 1; K04349 Ras-specific guanine nucleotide-releasing factor 1 (A)	MAPK signaling pathway (ko04010);; Focal adhesion (ko04510)	[T]	Signal transduction mechanisms	RasGEF domain;; RhoGEF domain;; PH domain;; RasGEF N-terminal motif	Ras-specific guanine nucleotide-releasing factor 2 GN=rasgrf2 OS=Danio rerio (Zebrafish) PE=3 SV=1	T	Signal transduction mechanisms	PREDICTED: ras-specific guanine nucleotide-releasing factor 1 isoform X1 [Gallus gallus]	molecular function: guanyl-nucleotide exchange factor activity (GO:0005085);; biological process: biological regulation (GO:0065007);; molecular function: binding (GO:0005488);; cellular component: cell (GO:0005623);; cellular component: cell part (GO:0044464)
gene14232	PRC1	45.5849	7439	41.6924	6626	45.0118	8787	41.9558	6696	17.3067	2169	18.2168	2973	19.6097	3588	3.3383	599	0.0027419	0.812941	up	--	--	Biological Process: microtubule cytoskeleton organization (GO:0000226);; Biological Process: cytokinesis (GO:0000910);; Cellular Component: nucleus (GO:0005634);; Cellular Component: cytoplasm (GO:0005737);; Cellular Component: spindle (GO:0005819);; Cellular Component: plasma membrane (GO:0005886);; Molecular Function: microtubule binding (GO:0008017);; Molecular Function: protein kinase binding…	K16732|0|fch:102050073|PRC1; protein regulator of cytokinesis 1; K16732 protein regulator of cytokinesis 1 (A)	--	[DZ]	Cell cycle control, cell division, chromosome partitioning;; Cytoskeleton	Microtubule associated protein (MAP65/ASE1 family)	--	DZ	Cell cycle control, cell division, chromosome partitioning;; Cytoskeleton	PREDICTED: uncharacterized protein LOC104834652 isoform X1 [Haliaeetus leucocephalus]	biological process: cellular process (GO:0009987);; biological process: single-organism process (GO:0044699);; biological process: cellular component organization or biogenesis (GO:0071840);; cellular component: cell (GO:0005623);; cellular component: organelle (GO:0043226);; cellular component: cell part (GO:0044464);; cellular component: organelle part (GO:0044422);; cellular component: membran…
gene14246	CKMT1A	0.506396	53	0.429361	39	0.40944	51	0.482135	43	0.538576	46	1.02739	98	0.714931	73	0.770081	82	0.00383531	-0.628506	down	[E]	Amino acid transport and metabolism	Molecular Function: creatine kinase activity (GO:0004111);; Molecular Function: ATP binding (GO:0005524);; Cellular Component: mitochondrial inner membrane (GO:0005743);;	K00933|0|gga:374002|CKMT1A, CKMT1; creatine kinase, mitochondrial 1A (EC:2.7.3.2); K00933 creatine kinase [EC:2.7.3.2] (A)	Arginine and proline metabolism (ko00330)	[C]	Energy production and conversion	ATP:guanido phosphotransferase, C-terminal catalytic domain;; ATP:guanido phosphotransferase, N-terminal domain	Creatine kinase U-type, mitochondrial (Precursor) GN=CKMT1 OS=Gallus gallus (Chicken) PE=1 SV=1	C	Energy production and conversion	creatine kinase U-type, mitochondrial precursor [Gallus gallus]	molecular function: catalytic activity (GO:0003824);; biological process: metabolic process (GO:0008152);; biological process: cellular process (GO:0009987);; molecular function: binding (GO:0005488);; cellular component: cell (GO:0005623);; cellular component: membrane (GO:0016020);; cellular component: organelle (GO:0043226);; cellular component: organelle part (GO:0044422);; cellular component…
gene14322	NDRG4	4.90404	910	4.40145	792	4.36253	963	3.73508	676	2.51605	360	2.23798	416	2.19885	457	2.42545	481	9.82245e-15	0.811892	up	--	--	--	--	--	[S]	Function unknown	Ndr family;; Alpha/beta hydrolase family	Protein NDRG4 OS=Xenopus tropicalis (Western clawed frog) PE=2 SV=1	S	Function unknown	PREDICTED: protein NDRG4-A isoformX1 [Gallus gallus]	--
gene1433	IGSF11	1.54796	334	1.09754	230	1.44384	370	1.19789	252	0.018283	4	0.046098	10	0.080699	20	0.075545	18	9.25598e-55	3.42148	up	--	--	--	K06791|0|mgp:100548631|IGSF11; immunoglobulin superfamily, member 11; K06791 immunoglobulin superfamily, member 11 (A)	--	--	--	Immunoglobulin V-set domain;; Immunoglobulin domain;; Immunoglobulin I-set domain;; Immunoglobulin domain;; Immunoglobulin domain	V-set and immunoglobulin domain-containing protein 1 (Precursor) GN=vsig1 OS=Xenopus laevis (African clawed frog) PE=2 SV=1	T	Signal transduction mechanisms	PREDICTED: immunoglobulin superfamily member 11 isoform X11 [Gallus gallus]	--
gene14335	ADGRG3	0.315482	45	0.253918	35	0.307015	52	0.362479	50	0.470654	51	0.53236	75	0.528477	84	0.660341	100	0.00060778	-0.712115	down	--	--	Molecular Function: G-protein coupled receptor activity (GO:0004930);; Cellular Component: plasma membrane (GO:0005886);; Biological Process: neuropeptide signaling pathway (GO:0007218);; Cellular Component: integral component of membrane (GO:0016021);;	K08452|0|gga:415632|GPR97; G protein-coupled receptor 97; K08452 G protein-coupled receptor 97 (A)	--	[T]	Signal transduction mechanisms	7 transmembrane receptor (Secretin family);; Latrophilin/CL-1-like GPS domain	G-protein coupled receptor 126 (Precursor) GN=gpr126 OS=Danio rerio (Zebrafish) PE=2 SV=1	T	Signal transduction mechanisms	PREDICTED: probable G-protein coupled receptor 97 isoform X5 [Gallus gallus]	molecular function: receptor activity (GO:0004872);; molecular function: molecular transducer activity (GO:0060089);; biological process: cellular process (GO:0009987);; biological process: signaling (GO:0023052);; biological process: single-organism process (GO:0044699);; biological process: response to stimulus (GO:0050896);; biological process: biological regulation (GO:0065007);; cellular com…
gene14365	CENPT	12.3529	1554	12.4593	1518	11.5468	1726	12.6135	1547	5.77087	558	6.69528	843	6.17965	870	6.27363	846	1.22814e-36	0.907399	up	[B]	Chromatin structure and dynamics	Cellular Component: condensed chromosome kinetochore (GO:0000777);; Molecular Function: DNA binding (GO:0003677);; Cellular Component: nucleus (GO:0005634);; Biological Process: chromosome segregation (GO:0007059);; Biological Process: mitotic nuclear division (GO:0007067);; Molecular Function: protein heterodimerization activity (GO:0046982);; Biological Process: cell division (GO:0051301);; Bio…	K11512|0|gga:415654|CENPT, CENP-T; centromere protein T; K11512 centromere protein T (A)	--	--	--	Centromere kinetochore component CENP-T;; Kinetochore component CENP-S;; Histone-like transcription factor (CBF/NF-Y) and archaeal histone;; Core histone H2A/H2B/H3/H4	Centromere protein T GN=CENPT OS=Gallus gallus (Chicken) PE=1 SV=2	S	Function unknown	centromere protein T [Gallus gallus]	cellular component: cell (GO:0005623);; cellular component: macromolecular complex (GO:0032991);; cellular component: organelle (GO:0043226);; cellular component: organelle part (GO:0044422);; cellular component: cell part (GO:0044464);; molecular function: binding (GO:0005488);; biological process: cellular process (GO:0009987);; biological process: single-organism process (GO:0044699);; biologi…
gene14399	PLEKHG4	8.26231	3079	7.13283	2551	7.78418	3559	8.7484	2881	3.65275	1300	3.41226	1618	4.41858	2130	3.72127	1452	2.60804e-13	0.751371	up	--	--	--	--	--	[T]	Signal transduction mechanisms	RhoGEF domain;; Divergent CRAL/TRIO domain	Triple functional domain protein GN=trio OS=Danio rerio (Zebrafish) PE=3 SV=1	T	Signal transduction mechanisms	PREDICTED: puratrophin-1 [Aptenodytes forsteri]	--
gene144	USP6NL	5.10199	1339	4.94969	1145	5.04212	1393	5.59677	1432	8.84145	1799	7.41526	1979	7.76424	2004	8.25033	2372	1.21339e-10	-0.706099	down	[R]	General function prediction only	Molecular Function: Rab GTPase activator activity (GO:0005097);; Biological Process: Golgi organization (GO:0007030);; Cellular Component: cytoplasmic vesicle (GO:0031410);; Biological Process: positive regulation of Rab GTPase activity (GO:0032851);; Biological Process: retrograde transport, plasma membrane to Golgi (GO:0035526);;	--	--	[R]	General function prediction only	Rab-GTPase-TBC domain	Growth hormone-regulated TBC protein 1 GN=grtp1 OS=Xenopus laevis (African clawed frog) PE=2 SV=1	R	General function prediction only	USP6 N-terminal-like protein [Gallus gallus]	molecular function: enzyme regulator activity (GO:0030234);; biological process: biological regulation (GO:0065007);; biological process: cellular process (GO:0009987);; biological process: cellular component organization or biogenesis (GO:0071840);; cellular component: cell (GO:0005623);; cellular component: organelle (GO:0043226);; cellular component: cell part (GO:0044464);; biological process…
gene14422	IL34	17.6403	1238	17.9983	1225	22.6506	1892	21.5085	1471	30.4306	1639	34.5345	2423	29.0601	2280	29.8834	2247	3.32894e-10	-0.654312	down	--	--	Biological Process: positive regulation of protein phosphorylation (GO:0001934);; Molecular Function: macrophage colony-stimulating factor receptor binding (GO:0005157);; Cellular Component: extracellular space (GO:0005615);; Biological Process: positive regulation of cell proliferation (GO:0008284);;	--	--	--	--	Interleukin 34	--	R	General function prediction only	PREDICTED: interleukin-34 isoform X1 [Gallus gallus]	biological process: biological regulation (GO:0065007);; molecular function: binding (GO:0005488);; cellular component: extracellular region (GO:0005576);; cellular component: extracellular region part (GO:0044421)
gene14432	RFWD3	4.97818	1172	4.54399	1038	4.6925	1318	4.95086	1138	2.53776	450	2.43591	574	2.74258	722	2.4798	616	2.48201e-29	0.858757	up	--	--	--	K15691|0|gga:415684|RFWD3; ring finger and WD repeat domain 3; K15691 E3 ubiquitin-protein ligase RFWD3 [EC:6.3.2.19] (A)	--	[O]	Posttranslational modification, protein turnover, chaperones	Ring finger domain;; Zinc finger, C3HC4 type (RING finger);; Zinc finger, C3HC4 type (RING finger);; RING-H2 zinc finger	--	O	Posttranslational modification, protein turnover, chaperones	PREDICTED: E3 ubiquitin-protein ligase RFWD3 isoform X5 [Gallus gallus]	--
gene14466	RIPK3	13.361	1837	14.8475	1899	15.5867	2542	19.8994	2649	29.3783	3044	27.9603	3815	25.7705	3943	27.1288	3920	7.04749e-12	-0.796537	down	[RTKL]	General function prediction only;; Signal transduction mechanisms;; Transcription;; Replication, recombination and repair	Molecular Function: protein kinase activity (GO:0004672);; Molecular Function: ATP binding (GO:0005524);; Cellular Component: intracellular (GO:0005622);; Biological Process: regulation of apoptotic process (GO:0042981);;	K08846|0|gga:415708|receptor-interacting serine-threonine kinase 2-like; K08846 receptor-interacting serine/threonine-protein kinase 2 [EC:2.7.11.1] (A)	NOD-like receptor signaling pathway (ko04621)	[T]	Signal transduction mechanisms	Protein kinase domain;; Protein tyrosine kinase;; Caspase recruitment domain	Serine/threonine-protein kinase mos GN=mos OS=Xenopus laevis (African clawed frog) PE=2 SV=1	T	Signal transduction mechanisms	PREDICTED: receptor-interacting serine/threonine-protein kinase 2 isoform X2 [Gallus gallus]	molecular function: catalytic activity (GO:0003824);; biological process: metabolic process (GO:0008152);; biological process: cellular process (GO:0009987);; molecular function: binding (GO:0005488);; cellular component: cell (GO:0005623);; cellular component: cell part (GO:0044464);; biological process: biological regulation (GO:0065007)
gene14478	SLC6A2	0.680573	288	0.433923	200	0.640103	281	0.715618	284	2.26653	765	2.76686	1003	1.80522	877	1.91943	924	2.9212e-37	-1.75305	down	[R]	General function prediction only	Molecular Function: neurotransmitter:sodium symporter activity (GO:0005328);; Cellular Component: integral component of plasma membrane (GO:0005887);; Biological Process: neurotransmitter transport (GO:0006836);; Molecular Function: monoamine transmembrane transporter activity (GO:0008504);; Biological Process: monoamine transport (GO:0015844);; Biological Process: response to pain (GO:0048265);;	K05035|0|gga:395458|SLC6A2; solute carrier family 6 (neurotransmitter transporter, noradrenalin), member 2; K05035 solute carrier family 6 (neurotransmitter transporter, noradrenalin) member 2 (A)	--	[T]	Signal transduction mechanisms	Sodium:neurotransmitter symporter family	Sodium- and chloride-dependent glycine transporter 2 OS=Xenopus laevis (African clawed frog) PE=2 SV=1	P	Inorganic ion transport and metabolism	sodium-dependent noradrenaline transporter [Gallus gallus]	molecular function: transporter activity (GO:0005215);; biological process: cellular process (GO:0009987);; biological process: single-organism process (GO:0044699);; biological process: localization (GO:0051179);; cellular component: cell (GO:0005623);; cellular component: membrane (GO:0016020);; cellular component: membrane part (GO:0044425);; cellular component: cell part (GO:0044464);; biolog…
gene14485	IRX5	0.153009	18	0.193292	22	0.079675	12	0.101411	12	0.309639	28	0.433906	51	0.275776	36	0.141534	18	0.0192492	-0.633953	down	--	--	--	--	--	[K]	Transcription	Homeobox KN domain;; Homeobox domain	Iroquois-class homeodomain protein irx-5 {ECO:0000250|UniProtKB:Q90XW5} OS=Xenopus tropicalis (Western clawed frog) PE=2 SV=1	K	Transcription	PREDICTED: iroquois-class homeodomain protein IRX-5 isoform X1 [Pseudopodoces humilis]	--
gene14507	NKD1	0.205492	96	0.233827	105	0.230937	128	0.218137	99	0.063772	23	0.087025	41	0.081108	42	0.075609	38	1.31048e-10	1.24637	up	--	--	Molecular Function: calcium ion binding (GO:0005509);;	K03213|0|apla:101793483|NKD1; naked cuticle homolog 1 (Drosophila); K03213 naked cuticle (A)	Wnt signaling pathway (ko04310)	--	--	--	Protein naked cuticle homolog 1 GN=nkd1 OS=Danio rerio (Zebrafish) PE=2 SV=1	T	Signal transduction mechanisms	PREDICTED: protein naked cuticle homolog 1 isoform X5 [Gallus gallus]	molecular function: binding (GO:0005488)
gene14528	NETO2	0.190115	42	0.175421	38	0.174263	46	0.241266	52	0.435106	74	0.485013	105	0.487486	118	0.359646	83	1.1399e-06	-0.994056	down	--	--	--	--	--	--	--	CUB domain;; Low-density lipoprotein receptor domain class A	Tolloid-like protein 1 (Precursor) GN=tll1 OS=Xenopus laevis (African clawed frog) PE=1 SV=1	T	Signal transduction mechanisms	PREDICTED: neuropilin (NRP) and tolloid (TLL)-like 2 isoform X6 [Gallus gallus]	--
gene14531	GPT2	5.57493	1508	6.74888	1770	6.68844	2152	7.72463	2037	11.3678	2360	10.0125	2706	9.751	2950	9.86089	2856	1.1624e-09	-0.636308	down	[E]	Amino acid transport and metabolism	Molecular Function: L-alanine:2-oxoglutarate aminotransferase activity (GO:0004021);; Cellular Component: mitochondrion (GO:0005739);; Biological Process: 2-oxoglutarate metabolic process (GO:0006103);; Biological Process: biosynthetic process (GO:0009058);; Molecular Function: pyridoxal phosphate binding (GO:0030170);; Biological Process: L-alanine metabolic process (GO:0042851);;	K00814|0|tgu:100225697|GPT2; glutamic pyruvate transaminase (alanine aminotransferase) 2; K00814 alanine transaminase [EC:2.6.1.2] (A)	Alanine, aspartate and glutamate metabolism (ko00250);; Carbon metabolism (ko01200);; 2-Oxocarboxylic acid metabolism (ko01210);; Biosynthesis of amino acids (ko01230)	[E]	Amino acid transport and metabolism	Aminotransferase class I and II	Alanine aminotransferase 2 GN=gpt2 OS=Xenopus laevis (African clawed frog) PE=2 SV=1	E	Amino acid transport and metabolism	PREDICTED: alanine aminotransferase 2 isoform X2 [Gallus gallus]	molecular function: catalytic activity (GO:0003824);; biological process: metabolic process (GO:0008152);; cellular component: cell (GO:0005623);; cellular component: organelle (GO:0043226);; cellular component: cell part (GO:0044464);; biological process: cellular process (GO:0009987);; biological process: single-organism process (GO:0044699);; molecular function: binding (GO:0005488)
gene14537	SHCBP1	9.11515	1672	8.23784	1476	5.98127	1775	6.73067	1263	2.5101	410	2.09856	456	2.82508	692	3.2575	664	2.68787e-29	1.30965	up	--	--	--	--	--	--	--	Right handed beta helix region;; Periplasmic copper-binding protein (NosD)	SHC SH2 domain-binding protein 1 homolog B GN=shcbp1-b OS=Xenopus laevis (African clawed frog) PE=2 SV=1	T	Signal transduction mechanisms	PREDICTED: SHC SH2 domain-binding protein 1 [Gallus gallus]	--
gene14580	CEBPA	7.44783	412	8.04116	431	7.16866	472	6.08711	329	10.1723	432	13.2887	734	11.875	735	10.0835	597	1.80008e-07	-0.665757	down	--	--	Biological Process: urea cycle (GO:0000050);; Biological Process: negative regulation of transcription from RNA polymerase II promoter (GO:0000122);; Biological Process: liver development (GO:0001889);; Biological Process: embryonic placenta development (GO:0001892);; Molecular Function: RNA polymerase II distal enhancer sequence-specific DNA binding transcription factor activity (GO:0003705);; C…	K09055|9.94129e-174|gga:427549|CEBPA, cC/EBP; CCAAT/enhancer binding protein (C/EBP), alpha; K09055 CCAAT/enhancer binding protein (C/EBP), alpha (A)	--	[K]	Transcription	Basic region leucine zipper;; bZIP transcription factor	CCAAT/enhancer-binding protein beta GN=CEBPB OS=Gallus gallus (Chicken) PE=1 SV=1	K	Transcription	CCAAT/enhancer-binding protein alpha [Gallus gallus]	biological process: metabolic process (GO:0008152);; biological process: cellular process (GO:0009987);; biological process: single-organism process (GO:0044699);; biological process: biological regulation (GO:0065007);; biological process: multicellular organismal process (GO:0032501);; biological process: developmental process (GO:0032502);; biological process: reproductive process (GO:0022414)…
gene14597	PDCD2L	10.1078	1036	10.9093	1054	12.7791	1475	13.7616	1333	21.5508	1649	18.8927	1881	18.6466	1923	18.7481	1958	3.44279e-10	-0.693687	down	--	--	Cellular Component: cytoplasm (GO:0005737);;	K14801|0|gga:415785|PDCD2L; programmed cell death 2-like; K14801 pre-rRNA-processing protein TSR4 (A)	--	[R]	General function prediction only	Programmed cell death protein 2, C-terminal putative domain	Programmed cell death protein 2-like GN=PDCD2L OS=Gallus gallus (Chicken) PE=2 SV=1	R	General function prediction only	programmed cell death protein 2-like [Gallus gallus]	cellular component: cell (GO:0005623);; cellular component: cell part (GO:0044464)
gene14619	BEAN1	0.760961	149	0.636314	125	0.622197	153	0.601011	116	1.10956	172	1.28927	265	1.15032	226	1.40621	310	6.18021e-08	-0.859177	down	--	--	--	--	--	--	--	--	--	S	Function unknown	protein BEAN1 [Gallus gallus]	--
gene14620	CDH5	0.362735	97	0.425789	108	0.396004	121	0.471736	122	1.53732	307	1.41656	364	1.1434	332	1.04959	292	3.24637e-19	-1.48709	down	--	--	Biological Process: blood vessel maturation (GO:0001955);; Molecular Function: receptor binding (GO:0005102);; Molecular Function: calcium ion binding (GO:0005509);; Cellular Component: plasma membrane (GO:0005886);; Cellular Component: tight junction (GO:0005923);; Biological Process: homophilic cell adhesion via plasma membrane adhesion molecules (GO:0007156);; Molecular Function: beta-catenin …	K06533|0|gga:374068|CDH5, cadherin-5; cadherin 5, type 2 (vascular endothelium); K06533 cadherin 5, type 2, VE-cadherin (A)	Cell adhesion molecules (CAMs) (ko04514)	[S]	Function unknown	Cadherin domain;; Cadherin cytoplasmic region	Cadherin-5 {ECO:0000250|UniProtKB:P33151} (Precursor) OS=Gallus gallus (Chicken) PE=1 SV=2	S	Function unknown	RecName: Full=Cadherin-5; AltName: Full=Vascular endothelial cadherin; Short=VE-cadherin; Flags: Precursor [Gallus gallus]	biological process: developmental process (GO:0032502);; biological process: single-organism process (GO:0044699);; molecular function: binding (GO:0005488);; cellular component: cell (GO:0005623);; cellular component: membrane (GO:0016020);; cellular component: cell part (GO:0044464);; cellular component: cell junction (GO:0030054);; biological process: biological adhesion (GO:0022610);; biologi…
gene14623	CDH11	0.428093	133	0.577054	168	0.448845	164	0.550382	165	0.736024	174	0.928671	285	0.837421	288	1.12053	368	9.37836e-07	-0.814684	down	--	--	Molecular Function: calcium ion binding (GO:0005509);; Cellular Component: plasma membrane (GO:0005886);; Biological Process: homophilic cell adhesion via plasma membrane adhesion molecules (GO:0007156);; Cellular Component: integral component of membrane (GO:0016021);;	K06803|0|gga:415797|CDH11; cadherin 11, type 2, OB-cadherin (osteoblast); K06803 cadherin 11, type 2, OB-cadherin (A)	--	[S]	Function unknown	Cadherin domain;; Cadherin cytoplasmic region;; Cadherin-like	Cadherin-11 (Precursor) GN=CDH11 OS=Gallus gallus (Chicken) PE=2 SV=1	S	Function unknown	cadherin-11 precursor [Gallus gallus]	molecular function: binding (GO:0005488);; cellular component: cell (GO:0005623);; cellular component: membrane (GO:0016020);; cellular component: cell part (GO:0044464);; biological process: biological adhesion (GO:0022610);; cellular component: membrane part (GO:0044425)
gene14638	MAF	3.65513	657	4.11254	667	8.368	1667	2.85816	496	18.7483	3694	2.76308	519	25.9983	5434	12.5783	2994	0.00424228	-0.757703	down	--	--	Molecular Function: sequence-specific DNA binding transcription factor activity (GO:0003700);; Molecular Function: protein binding (GO:0005515);; Cellular Component: nucleus (GO:0005634);; Biological Process: transcription, DNA-templated (GO:0006351);; Molecular Function: sequence-specific DNA binding (GO:0043565);;	K09035|5.38029e-79|phi:102105380|MAF; v-maf avian musculoaponeurotic fibrosarcoma oncogene homolog; K09035 transcription factor Maf (A)	--	[K]	Transcription	bZIP Maf transcription factor;; Maf N-terminal region	Transcription factor Maf GN=MAF OS=Gallus gallus (Chicken) PE=1 SV=1	K	Transcription	PREDICTED: transcription factor Maf isoform X1 [Pseudopodoces humilis]	molecular function: nucleic acid binding transcription factor activity (GO:0001071);; biological process: biological regulation (GO:0065007);; molecular function: binding (GO:0005488);; cellular component: cell (GO:0005623);; cellular component: organelle (GO:0043226);; cellular component: cell part (GO:0044464);; biological process: metabolic process (GO:0008152);; biological process: cellular p…
gene14646	CENPN	3.2362	310	3.62096	372	3.27305	409	4.29875	345	2.10209	143	1.64478	121	1.81875	153	1.9692	147	4.47561e-13	1.11285	up	--	--	Cellular Component: chromosome, centromeric region (GO:0000775);; Cellular Component: nucleus (GO:0005634);; Biological Process: chromosome segregation (GO:0007059);; Biological Process: mitotic nuclear division (GO:0007067);; Biological Process: centromere complex assembly (GO:0034508);;	K11506|0|gga:693246|CENPN, CENP-N; centromere protein N; K11506 centromere protein N (A)	--	--	--	Kinetochore protein CHL4 like	Centromere protein N GN=CENPN OS=Gallus gallus (Chicken) PE=2 SV=1	S	Function unknown	centromere protein N [Gallus gallus]	cellular component: cell (GO:0005623);; cellular component: organelle (GO:0043226);; cellular component: organelle part (GO:0044422);; cellular component: cell part (GO:0044464);; biological process: cellular process (GO:0009987);; biological process: single-organism process (GO:0044699);; biological process: cellular component organization or biogenesis (GO:0071840)
gene14671	COTL1	578.285	14068	590.931	13936	570.183	16496	562.841	13346	348.731	6511	371.239	9022	383.851	10441	370.921	9660	2.38005e-48	0.592463	up	--	--	Molecular Function: actin binding (GO:0003779);; Cellular Component: intracellular (GO:0005622);; Molecular Function: enzyme binding (GO:0019899);; Biological Process: defense response to fungus (GO:0050832);;	--	--	[Z]	Cytoskeleton	Cofilin/tropomyosin-type actin-binding protein	--	Z	Cytoskeleton	coactosin-like protein [Gallus gallus]	molecular function: binding (GO:0005488);; cellular component: cell (GO:0005623);; cellular component: cell part (GO:0044464);; biological process: response to stimulus (GO:0050896);; biological process: multi-organism process (GO:0051704)
gene14678	LOC776594	8.00912	1047	10.0572	1275	9.72045	1511	9.66423	1232	21.3641	2143	24.3486	3180	19.9093	2910	22.4428	3141	3.55812e-38	-1.23811	down	--	--	--	--	--	--	--	--	--	S	Function unknown	PREDICTED: uncharacterized protein LOC100539929 [Meleagris gallopavo]	--
gene14689	GINS2	9.43097	1432	10.1547	1494	9.62535	1738	8.82071	1307	4.78141	557	5.5939	848	5.16395	878	4.91007	798	1.04883e-25	0.829387	up	[S]	Function unknown	--	K10733|6.13294e-101|gga:415824|GINS2; GINS complex subunit 2 (Psf2 homolog); K10733 GINS complex subunit 2 (A)	--	[S]	Function unknown	GINS complex protein;; Domain of unknown function (DUF4597)	DNA replication complex GINS protein PSF2 GN=gins2 OS=Xenopus laevis (African clawed frog) PE=1 SV=1	L	Replication, recombination and repair	PREDICTED: DNA replication complex GINS protein PSF2 [Gallus gallus]	--
gene14690	GSE1	7.13403	1498	5.50055	1219	4.22732	1367	3.77637	1124	2.79189	572	3.26176	824	3.43141	919	2.94538	830	1.02468e-09	0.605466	up	--	--	--	--	--	--	--	Protein of unknown function (DUF3736)	Genetic suppressor element 1 GN=gse1 OS=Danio rerio (Zebrafish) PE=4 SV=1	S	Function unknown	PREDICTED: LOW QUALITY PROTEIN: genetic suppressor element 1 [Gallus gallus]	--
gene14693	KIAA0513	25.4149	2930	21.7321	2718	25.9322	3622	20.0624	2326	12.4337	1118	13.2145	1541	13.2924	1720	11.8851	1591	3.44343e-24	0.824337	up	--	--	--	--	--	--	--	--	--	S	Function unknown	PREDICTED: uncharacterized protein KIAA0513 isoform X1 [Gallus gallus]	--
gene14706	ZNF469	6.41602	5464	5.05512	4181	4.9135	4991	4.89984	4073	3.03324	1956	2.74963	2348	3.38885	3235	3.30681	3016	3.16036e-12	0.701666	up	--	--	--	--	--	[R]	General function prediction only	C2H2-type zinc finger	B-cell lymphoma 6 protein homolog OS=Gallus gallus (Chicken) PE=2 SV=1	R	General function prediction only	PREDICTED: zinc finger protein 469 isoform X1 [Gallus gallus]	--
gene14719	CDT1	30.9812	3963	25.7371	3191	25.9764	3951	22.8137	2844	13.5578	1332	14.6684	1875	14.2123	2035	14.1624	1939	1.14878e-20	0.826845	up	--	--	--	K10727|0|gga:426254|CDT1; chromatin licensing and DNA replication factor 1; K10727 chromatin licensing and DNA replication factor 1 (A)	--	[L]	Replication, recombination and repair	DNA replication factor CDT1 like	DNA replication factor Cdt1 GN=cdt1 OS=Xenopus laevis (African clawed frog) PE=1 SV=2	L	Replication, recombination and repair	PREDICTED: DNA replication factor Cdt1 isoform X5 [Gallus gallus]	--
gene14744	SPIRE2	0.379484	55	0.304501	43	0.369171	63	0.282967	40	0.623571	69	0.519992	74	0.528413	86	0.563999	85	0.000995947	-0.648718	down	--	--	--	K02098|0|gga:415855|SPIRE2; spire homolog 2 (Drosophila); K02098 spire (A)	Dorso-ventral axis formation (ko04320)	--	--	--	Protein spire homolog 2 GN=spire2 OS=Danio rerio (Zebrafish) PE=2 SV=1	U	Intracellular trafficking, secretion, and vesicular transport	PREDICTED: protein spire homolog 2 isoform X4 [Gallus gallus]	--
gene14753	CDH1	1.06248	167	0.62418	99	1.02429	190	1.77626	260	5.78547	652	6.09285	896	1.81374	304	1.2669	203	0.00497738	-0.760952	down	--	--	Molecular Function: calcium ion binding (GO:0005509);; Molecular Function: protein binding (GO:0005515);; Cellular Component: plasma membrane (GO:0005886);; Biological Process: homophilic cell adhesion via plasma membrane adhesion molecules (GO:0007156);; Cellular Component: integral component of membrane (GO:0016021);;	K05689|0|gga:415860|CDH1; cadherin 1, type 1, E-cadherin (epithelial); K05689 cadherin 1, type 1, E-cadherin (A)	Cell adhesion molecules (CAMs) (ko04514);; Adherens junction (ko04520)	[S]	Function unknown	Cadherin domain;; Cadherin cytoplasmic region;; Cadherin prodomain like	Cadherin-1 (Precursor) GN=CDH1 OS=Gallus gallus (Chicken) PE=1 SV=2	S	Function unknown	cadherin-1 precursor [Gallus gallus]	molecular function: binding (GO:0005488);; cellular component: cell (GO:0005623);; cellular component: membrane (GO:0016020);; cellular component: cell part (GO:0044464);; biological process: biological adhesion (GO:0022610);; cellular component: membrane part (GO:0044425)
gene14756	CHTF8	12.1296	679	10.6894	582	12.5126	836	11.0462	613	5.23418	233	7.61005	426	6.28027	392	6.23096	380	7.77134e-11	0.773772	up	--	--	--	K11270|2.6963e-70|gga:769609|CHTF8; CTF8, chromosome transmission fidelity factor 8 homolog (S. cerevisiae); K11270 chromosome transmission fidelity protein 8 (A)	--	[S]	Function unknown	Ctf8	--	L	Replication, recombination and repair	CTF8, chromosome transmission fidelity factor 8 homolog [Gallus gallus]	--
gene14815	LOC107056837	6.20681	1050	4.78705	784	5.15378	1029	4.22259	699	3.33018	424	2.36775	399	3.55915	662	3.17622	572	1.36667e-05	0.628574	up	--	--	--	--	--	--	--	Protein of unknown function (DUF3736)	Genetic suppressor element 1 GN=gse1 OS=Danio rerio (Zebrafish) PE=4 SV=1	S	Function unknown	PREDICTED: LOW QUALITY PROTEIN: genetic suppressor element 1 [Meleagris gallopavo]	--
gene1484	TTF2	6.59613	1450	7.73901	1645	6.97529	1814	7.40601	1583	4.64331	780	4.50071	986	4.35155	1069	4.31172	1015	7.98433e-17	0.630207	up	[KL]	Transcription;; Replication, recombination and repair	Molecular Function: DNA binding (GO:0003677);; Molecular Function: helicase activity (GO:0004386);; Molecular Function: ATP binding (GO:0005524);; Cellular Component: nucleus (GO:0005634);; Cellular Component: cytoplasm (GO:0005737);; Molecular Function: zinc ion binding (GO:0008270);;	K15173|0|gga:418376|TTF2; transcription termination factor, RNA polymerase II; K15173 transcription termination factor 2 [EC:3.6.4.-] (A)	--	[KL]	Transcription;; Replication, recombination and repair	SNF2 family N-terminal domain;; Helicase conserved C-terminal domain;; GRF zinc finger;; DEAD/DEAH box helicase;; Type III restriction enzyme, res subunit	DNA repair and recombination protein RAD54B GN=RAD54B OS=Gallus gallus (Chicken) PE=2 SV=1	K	Transcription	PREDICTED: transcription termination factor 2 isoform X2 [Gallus gallus]	molecular function: binding (GO:0005488);; molecular function: catalytic activity (GO:0003824);; biological process: metabolic process (GO:0008152);; cellular component: cell (GO:0005623);; cellular component: organelle (GO:0043226);; cellular component: cell part (GO:0044464)
gene14916	FAM212A	0.177575	14	0.026941	3	0.259929	24	0.34557	26	0.372994	22	0.259594	20	0.945909	82	0.604939	50	0.0269268	-0.594261	down	--	--	--	--	--	--	--	FAM212 family	--	S	Function unknown	PREDICTED: protein FAM212A, partial [Gallus gallus]	--
gene14926	TRAIP	9.4395	1245	8.46116	1078	7.7662	1217	8.09868	1034	4.43253	448	4.62244	564	4.2247	624	4.15318	587	8.90366e-27	0.90853	up	--	--	Molecular Function: zinc ion binding (GO:0008270);;	K11985|0|gga:415927|TRAIP; TRAF interacting protein; K11985 TRAF-interacting protein (A)	--	[O]	Posttranslational modification, protein turnover, chaperones	--	--	O	Posttranslational modification, protein turnover, chaperones	TRAF-interacting protein [Gallus gallus]	molecular function: binding (GO:0005488)
gene14952	LOC415939	0.102427	24	0.03567	8	0.031682	9	0.07537	17	0.16344	28	0.221281	50	0.177473	45	0.215223	52	0.000274964	-0.973634	down	--	--	--	--	--	[S]	Function unknown	--	--	S	Function unknown	PREDICTED: maestro heat-like repeat-containing protein family member 7-like isoform X14 [Gallus gallus]	--
gene14965	ACY1	7.89973	568	5.23994	280	8.13649	1279	8.12114	883	13.7449	1349	12.852	1442	10.3578	1175	13.8249	1469	0.0147521	-0.642677	down	[E]	Amino acid transport and metabolism	Molecular Function: aminoacylase activity (GO:0004046);; Cellular Component: cytoplasm (GO:0005737);; Biological Process: proteolysis (GO:0006508);; Biological Process: cellular amino acid metabolic process (GO:0006520);; Molecular Function: metallopeptidase activity (GO:0008237);;	K14677|0|gga:100858836|ACY1; aminoacylase 1; K14677 aminoacylase [EC:3.5.1.14] (A)	Arginine and proline metabolism (ko00330);; 2-Oxocarboxylic acid metabolism (ko01210);; Biosynthesis of amino acids (ko01230)	[E]	Amino acid transport and metabolism	Peptidase family M20/M25/M40;; Peptidase dimerisation domain	Probable carboxypeptidase PM20D1.2 (Precursor) GN=pm20d1.2 OS=Danio rerio (Zebrafish) PE=2 SV=1	E	Amino acid transport and metabolism	PREDICTED: aminoacylase-1 isoformX1 [Gallus gallus]	molecular function: catalytic activity (GO:0003824);; biological process: metabolic process (GO:0008152);; cellular component: cell (GO:0005623);; cellular component: cell part (GO:0044464);; biological process: cellular process (GO:0009987);; biological process: single-organism process (GO:0044699)
gene14989	CENPP	3.32672	240	5.00307	271	5.5164	370	6.02659	337	1.61703	96	2.10545	119	1.63935	134	1.93541	119	8.71556e-14	1.15251	up	--	--	Cellular Component: chromosome, centromeric region (GO:0000775);; Cellular Component: nucleus (GO:0005634);; Biological Process: CENP-A containing nucleosome assembly (GO:0034080);;	K11508|0|gga:415952|CENPP; centromere protein P; K11508 centromere protein P (A)	--	--	--	CENP-A-nucleosome distal (CAD) centromere subunit, CENP-P	Centromere protein P GN=CENPP OS=Gallus gallus (Chicken) PE=1 SV=1	S	Function unknown	centromere protein P [Gallus gallus]	cellular component: cell (GO:0005623);; cellular component: organelle (GO:0043226);; cellular component: organelle part (GO:0044422);; cellular component: cell part (GO:0044464);; biological process: metabolic process (GO:0008152);; biological process: cellular process (GO:0009987);; biological process: cellular component organization or biogenesis (GO:0071840)
gene1499	ST3GAL6	15.6835	2336	13.802	2821	15.3743	3673	11.3182	2450	21.3689	3511	29.8642	5056	18.1325	4157	20.8929	4474	9.17157e-10	-0.704124	down	--	--	Biological Process: protein glycosylation (GO:0006486);; Biological Process: glycolipid metabolic process (GO:0006664);; Biological Process: oligosaccharide metabolic process (GO:0009311);; Cellular Component: integral component of Golgi membrane (GO:0030173);; Molecular Function: beta-galactoside alpha-2,3-sialyltransferase activity (GO:0052798);; Biological Process: cellular response to interle…	K03792|0|gga:395138|ST3GAL6, ST3GAL-VI; ST3 beta-galactoside alpha-2,3-sialyltransferase 6 (EC:2.4.99.-); K03792 beta-galactoside alpha-2,3-sialyltransferase (sialyltransferase 10) [EC:2.4.99.10] (A)	Glycosphingolipid biosynthesis - lacto and neolacto series (ko00601)	[G]	Carbohydrate transport and metabolism	Glycosyltransferase family 29 (sialyltransferase)	CMP-N-acetylneuraminate-beta-galactosamide-alpha-2,3-sialyltransferase 1 GN=ST3GAL1 OS=Gallus gallus (Chicken) PE=2 SV=1	G	Carbohydrate transport and metabolism	type 2 lactosamine alpha-2,3-sialyltransferase [Gallus gallus]	biological process: metabolic process (GO:0008152);; biological process: cellular process (GO:0009987);; biological process: single-organism process (GO:0044699);; cellular component: cell (GO:0005623);; cellular component: membrane (GO:0016020);; cellular component: organelle (GO:0043226);; cellular component: organelle part (GO:0044422);; cellular component: membrane part (GO:0044425);; cellula…
gene14999	ATP2B2	1.61373	1020	1.82361	1002	1.49904	1104	1.67255	1072	3.32421	1693	3.54754	1959	4.47274	2428	4.90169	2438	3.22945e-44	-1.10053	down	[P]	Inorganic ion transport and metabolism	Molecular Function: calcium-transporting ATPase activity (GO:0005388);; Molecular Function: ATP binding (GO:0005524);; Cellular Component: integral component of membrane (GO:0016021);; Molecular Function: metal ion binding (GO:0046872);;	K05850|0|gga:415958|ATP2B2; ATPase, Ca++ transporting, plasma membrane 2; K05850 Ca2+ transporting ATPase, plasma membrane [EC:3.6.3.8] (A)	Calcium signaling pathway (ko04020);; Adrenergic signaling in cardiomyocytes (ko04261)	[P]	Inorganic ion transport and metabolism	E1-E2 ATPase;; Cation transporting ATPase, C-terminus;; Plasma membrane calcium transporter ATPase C terminal;; haloacid dehalogenase-like hydrolase;; Putative hydrolase of sodium-potassium ATPase alpha subunit;; Cation transporter/ATPase, N-terminus;; haloacid dehalogenase-like hydrolase;; haloacid dehalogenase-like hydrolase	Plasma membrane calcium-transporting ATPase 2 (Fragment) GN=atp2b2 OS=Oreochromis mossambicus (Mozambique tilapia) PE=2 SV=1	P	Inorganic ion transport and metabolism	PREDICTED: plasma membrane calcium-transporting ATPase 2 isoform 1 [Gallus gallus]	molecular function: catalytic activity (GO:0003824);; molecular function: transporter activity (GO:0005215);; biological process: metabolic process (GO:0008152);; biological process: cellular process (GO:0009987);; biological process: single-organism process (GO:0044699);; biological process: localization (GO:0051179);; molecular function: binding (GO:0005488);; cellular component: membrane (GO:0…
gene1501	COL8A1	0.443558	105	0.613357	140	0.317035	93	0.483667	116	1.0934	200	1.11137	260	0.869265	227	0.875259	219	7.71791e-07	-0.944613	down	--	--	Biological Process: angiogenesis (GO:0001525);; Cellular Component: collagen trimer (GO:0005581);; Cellular Component: basement membrane (GO:0005604);; Biological Process: positive regulation of cell-substrate adhesion (GO:0010811);; Biological Process: camera-type eye morphogenesis (GO:0048593);; Biological Process: epithelial cell proliferation (GO:0050673);;	--	--	--	--	Collagen triple helix repeat (20 copies);; C1q domain	Collagen alpha-1(VIII) chain (Precursor) GN=COL8A1 OS=Gallus gallus (Chicken) PE=3 SV=1	W	Extracellular structures	PREDICTED: collagen alpha-1(VIII) chain [Acanthisitta chloris]	biological process: developmental process (GO:0032502);; biological process: single-organism process (GO:0044699);; cellular component: collagen trimer (GO:0005581);; cellular component: macromolecular complex (GO:0032991);; cellular component: extracellular region (GO:0005576);; cellular component: extracellular matrix (GO:0031012);; cellular component: extracellular matrix part (GO:0044420);; c…
gene15023	ACAD9	95.4368	11545	97.2939	11408	97.2015	13983	98.0001	11554	62.7524	5826	61.9968	7492	62.3799	8438	61.2063	7926	4.31178e-73	0.595191	up	[I]	Lipid transport and metabolism	Molecular Function: acyl-CoA dehydrogenase activity (GO:0003995);; Cellular Component: nucleus (GO:0005634);; Cellular Component: mitochondrion (GO:0005739);; Cellular Component: dendrite (GO:0030425);; Molecular Function: flavin adenine dinucleotide binding (GO:0050660);; Biological Process: oxidation-reduction process (GO:0055114);;	K15980|0|gga:415974|ACAD9; acyl-CoA dehydrogenase family, member 9; K15980 acyl-CoA dehydrogenase family member 9 [EC:1.3.99.-] (A)	--	[I]	Lipid transport and metabolism	Acyl-CoA dehydrogenase, C-terminal domain;; Acyl-CoA dehydrogenase, middle domain;; Acyl-CoA dehydrogenase, N-terminal domain;; Acyl-CoA dehydrogenase, C-terminal domain	Acyl-CoA dehydrogenase family member 11 GN=ACAD11 OS=Gallus gallus (Chicken) PE=2 SV=1	I	Lipid transport and metabolism	acyl-CoA dehydrogenase family member 9, mitochondrial [Gallus gallus]	molecular function: catalytic activity (GO:0003824);; biological process: metabolic process (GO:0008152);; biological process: single-organism process (GO:0044699);; cellular component: cell (GO:0005623);; cellular component: organelle (GO:0043226);; cellular component: cell part (GO:0044464);; molecular function: binding (GO:0005488)
gene15024	IQSEC1	11.7108	5227	9.11515	4272	9.76372	5368	10.2807	4715	3.5623	1519	8.90092	3778	6.60544	3096	3.99273	2312	7.92181e-06	0.708432	up	--	--	Molecular Function: ARF guanyl-nucleotide exchange factor activity (GO:0005086);; Molecular Function: phospholipid binding (GO:0005543);; Biological Process: regulation of ARF protein signal transduction (GO:0032012);;	K12495|0|gga:415976|IQ motif and Sec7 domain 1-like; K12495 IQ motif and SEC7 domain-containing protein (A)	Endocytosis (ko04144)	[U]	Intracellular trafficking, secretion, and vesicular transport	Sec7 domain	--	U	Intracellular trafficking, secretion, and vesicular transport	PREDICTED: IQ motif and SEC7 domain-containing protein 1 isoform X2 [Meleagris gallopavo]	molecular function: guanyl-nucleotide exchange factor activity (GO:0005085);; biological process: biological regulation (GO:0065007);; molecular function: binding (GO:0005488)
gene15028	FBLN2	3.6182	1141	3.36704	1026	3.42399	1280	3.31465	1016	1.65135	402	1.47857	463	2.02447	711	2.01362	683	2.71929e-14	0.846607	up	--	--	--	K17307|0|gga:427583|FBLN2; fibulin 2; K17307 fibulin 1/2 (A)	--	[T]	Signal transduction mechanisms	Calcium-binding EGF domain;; Complement Clr-like EGF-like;; Coagulation Factor Xa inhibitory site;; EGF domain;; Anaphylotoxin-like domain;; EGF-like domain	Fibulin-1 (Precursor) GN=FBLN1 OS=Gallus gallus (Chicken) PE=2 SV=2	T	Signal transduction mechanisms	PREDICTED: fibulin-2 [Gallus gallus]	--
gene15060	WNT5A	0.138612	35	0.105472	23	0.097133	14	0.126155	25	0.015494	3	0.027953	8	0.043498	13	0.01492	5	0.00515919	0.758716	up	--	--	Biological Process: somitogenesis (GO:0001756);; Biological Process: epithelial to mesenchymal transition (GO:0001837);; Biological Process: positive regulation of endothelial cell proliferation (GO:0001938);; Biological Process: heart looping (GO:0001947);; Biological Process: positive regulation of mesenchymal cell proliferation (GO:0002053);; Biological Process: lens development in camera-type…	K00444|0|gga:395703|WNT5A; wingless-type MMTV integration site family, member 5A; K00444 wingless-type MMTV integration site family, member 5 (A)	Wnt signaling pathway (ko04310);; Hedgehog signaling pathway (ko04340);; Melanogenesis (ko04916)	[T]	Signal transduction mechanisms	wnt family	Protein Wnt-5a (Precursor) GN=wnt5a OS=Xenopus laevis (African clawed frog) PE=2 SV=2	T	Signal transduction mechanisms	protein Wnt-5a [Gallus gallus]	biological process: multicellular organismal process (GO:0032501);; biological process: developmental process (GO:0032502);; biological process: single-organism process (GO:0044699);; biological process: cellular process (GO:0009987);; biological process: cellular component organization or biogenesis (GO:0071840);; biological process: biological regulation (GO:0065007);; molecular function: nucle…
gene15065	IL17RD	0.608538	193	0.644166	162	0.635662	198	0.700606	167	1.07023	200	0.845246	238	1.06544	315	0.891086	302	8.9166e-07	-0.617778	down	--	--	Cellular Component: integral component of membrane (GO:0016021);;	K05167|0|gga:395186|IL17RD, SEF; interleukin 17 receptor D; K05167 interleukin 17 receptor D (A)	--	--	--	SEFIR domain	Interleukin-17 receptor D (Precursor) GN=IL17RD OS=Gallus gallus (Chicken) PE=2 SV=1	T	Signal transduction mechanisms	sef protein, partial [Gallus gallus]	cellular component: membrane (GO:0016020);; cellular component: membrane part (GO:0044425)
gene15066	HESX1	0.851461	113	0.678906	107	0.869044	149	0.647001	144	0.308852	52	0.41189	72	0.551424	61	0.36936	102	0.00255696	0.609706	up	[K]	Transcription	--	K09354|1.00973e-121|fpg:101918323|homeobox protein ANF-1-like; K09354 homeobox protein expressed in ES cells 1 (A)	--	[R]	General function prediction only	Homeobox domain	Homeobox protein ANF-1 OS=Gallus gallus (Chicken) PE=2 SV=2	K	Transcription	PREDICTED: homeobox expressed in ES cells 1 isoform X1 [Balearica regulorum gibbericeps]	--
gene15077	DNASE1L3	1.67524	92	1.5728	82	1.63908	108	2.05823	109	1.24996	56	0.614134	33	1.07293	66	0.781197	46	0.00501059	0.639916	up	--	--	Cellular Component: nucleus (GO:0005634);; Biological Process: apoptotic DNA fragmentation (GO:0006309);; Molecular Function: endodeoxyribonuclease activity, producing 5'-phosphomonoesters (GO:0016888);;	K11995|0|gga:416008|DNASE1L3; deoxyribonuclease I-like 3 (EC:3.1.21.-); K11995 deoxyribonuclease-1-like protein [EC:3.1.21.-] (A)	--	--	--	Endonuclease/Exonuclease/phosphatase family	Deoxyribonuclease-1 (Precursor) GN=dnase1 OS=Oreochromis mossambicus (Mozambique tilapia) PE=1 SV=2	R	General function prediction only	deoxyribonuclease gamma precursor [Gallus gallus]	cellular component: cell (GO:0005623);; cellular component: organelle (GO:0043226);; cellular component: cell part (GO:0044464);; biological process: metabolic process (GO:0008152);; biological process: cellular process (GO:0009987);; molecular function: catalytic activity (GO:0003824)
gene15082	SLC26A6	0.03386	5	0.034445	5	0.013752	3	0.019679	3	0.116738	14	0.059315	9	0.078909	13	0.068999	11	0.0139107	-0.657235	down	[P]	Inorganic ion transport and metabolism	Molecular Function: secondary active sulfate transmembrane transporter activity (GO:0008271);; Biological Process: sulfate transport (GO:0008272);; Cellular Component: integral component of membrane (GO:0016021);;	K14704|0|gga:416012|SLC26A6; solute carrier family 26 (anion exchanger), member 6; K14704 solute carrier family 26 (sulfate anion transporter), member 6 (A)	--	[P]	Inorganic ion transport and metabolism	Sulfate transporter family;; Sulfate transporter N-terminal domain with GLY motif;; STAS domain	Solute carrier family 26 member 9 GN=slc26a9 OS=Xenopus tropicalis (Western clawed frog) PE=2 SV=1	T	Signal transduction mechanisms	solute carrier family 26 member 6 [Gallus gallus]	molecular function: transporter activity (GO:0005215);; biological process: cellular process (GO:0009987);; biological process: single-organism process (GO:0044699);; biological process: localization (GO:0051179);; cellular component: membrane (GO:0016020);; cellular component: membrane part (GO:0044425)
gene15108	PODXL2	17.0896	6241	14.342	5047	13.3884	5800	13.6555	4842	7.23166	2023	7.34128	2617	7.31871	2984	8.12735	3183	1.50407e-25	0.895538	up	--	--	--	K06818|0|gga:770690|PODXL2; podocalyxin-like 2; K06818 podocalyxin-like 2 (A)	--	--	--	CD34/Podocalyxin family	Podocalyxin (Precursor) GN=PODXL OS=Gallus gallus (Chicken) PE=1 SV=1	T	Signal transduction mechanisms	PREDICTED: podocalyxin-like 2 [Gallus gallus]	--
gene15109	MCM2	29.7559	7562	27.663	6824	27.8704	8431	26.4739	6552	13.681	2668	13.7955	3505	13.7049	3893	12.8979	3494	5.66367e-85	0.993893	up	[L]	Replication, recombination and repair	Cellular Component: chromatin (GO:0000785);; Molecular Function: DNA helicase activity (GO:0003678);; Molecular Function: DNA replication origin binding (GO:0003688);; Molecular Function: ATP binding (GO:0005524);; Cellular Component: nuclear origin of replication recognition complex (GO:0005664);; Biological Process: DNA unwinding involved in DNA replication (GO:0006268);; Biological Process: DN…	K02540|0|gga:416027|MCM2; minichromosome maintenance complex component 2 (EC:3.6.4.12); K02540 DNA replication licensing factor MCM2 [EC:3.6.4.12] (A)	DNA replication (ko03030);; Cell cycle (ko04110)	[L]	Replication, recombination and repair	MCM2/3/5 family;; Mini-chromosome maintenance protein 2;; MCM N-terminal domain;; Magnesium chelatase, subunit ChlI;; ATPase family associated with various cellular activities (AAA);; AAA domain (dynein-related subfamily)	DNA replication licensing factor mcm2 GN=mcm2 OS=Xenopus laevis (African clawed frog) PE=1 SV=2	L	Replication, recombination and repair	DNA replication licensing factor MCM2 [Gallus gallus]	cellular component: cell (GO:0005623);; cellular component: macromolecular complex (GO:0032991);; cellular component: organelle (GO:0043226);; cellular component: organelle part (GO:0044422);; cellular component: cell part (GO:0044464);; molecular function: catalytic activity (GO:0003824);; biological process: metabolic process (GO:0008152);; molecular function: binding (GO:0005488);; cellular co…
gene15126	KLF15	7.48572	1435	7.21856	1324	7.25939	1678	4.03138	737	10.7139	1552	10.4009	2017	10.2835	2185	9.98919	2086	3.06737e-05	-0.657789	down	[R]	General function prediction only	Molecular Function: DNA binding (GO:0003677);; Molecular Function: sequence-specific DNA binding transcription factor activity (GO:0003700);; Cellular Component: nucleolus (GO:0005730);; Biological Process: glial cell differentiation (GO:0010001);; Biological Process: glucose transport (GO:0015758);; Biological Process: positive regulation of transcription from RNA polymerase II promoter (GO:0045…	K09210|0|clv:102088696|KLF15; Kruppel-like factor 15; K09210 krueppel-like factor 15 (A)	--	[R]	General function prediction only	Zinc finger, C2H2 type;; Zinc-finger double domain;; C2H2-type zinc finger	Transcription factor Sp3 GN=SP3 OS=Gallus gallus (Chicken) PE=1 SV=1	K	Transcription	PREDICTED: Kruppel-like factor 15 isoform X3 [Gallus gallus]	molecular function: binding (GO:0005488);; molecular function: nucleic acid binding transcription factor activity (GO:0001071);; biological process: biological regulation (GO:0065007);; cellular component: cell (GO:0005623);; cellular component: organelle (GO:0043226);; cellular component: organelle part (GO:0044422);; cellular component: cell part (GO:0044464);; biological process: cellular proc…
gene15165	PRRT3	19.1054	3346	14.1647	2410	14.1567	2992	13.7047	2365	3.67104	498	3.84517	689	3.33948	669	3.02481	576	5.83033e-61	1.96958	up	--	--	--	--	--	--	--	--	--	S	Function unknown	PREDICTED: proline-rich transmembrane protein 3 [Gallus gallus]	--
gene15166	CCDC36	5.28196	984	4.75008	961	1.57989	384	3.57622	643	1.74609	234	1.94779	377	0.823905	199	0.653304	148	4.70733e-05	1.03154	up	--	--	--	--	--	--	--	--	--	S	Function unknown	PREDICTED: coiled-coil domain-containing protein 36 isoform X1 [Gallus gallus]	--
gene15168	KLHDC8B	41.2916	6485	30.0373	4614	35.3466	5132	28.1688	4682	7.59779	757	9.37697	1632	8.73786	1660	8.40683	1535	1.05876e-29	1.68172	up	--	--	Cellular Component: cytoplasm (GO:0005737);;	--	--	[R]	General function prediction only	Kelch motif;; Kelch motif;; Galactose oxidase, central domain;; Galactose oxidase, central domain;; Kelch motif;; Kelch motif	Kelch-like protein 3 GN=klhl3 OS=Danio rerio (Zebrafish) PE=3 SV=1	R	General function prediction only	PREDICTED: kelch domain-containing protein 8B isoform X2 [Gallus gallus]	cellular component: cell (GO:0005623);; cellular component: cell part (GO:0044464)
gene15193	FAM107A	1.00966	202	1.1082	215	1.03395	246	1.36252	265	0.477201	74	0.338297	68	0.429334	96	0.360444	77	2.23246e-13	1.27685	up	--	--	Biological Process: regulation of cell growth (GO:0001558);; Cellular Component: nucleus (GO:0005634);;	--	--	--	--	Protein of unknown function (DUF1151)	--	S	Function unknown	PREDICTED: protein FAM107A isoform X5 [Gallus gallus]	biological process: biological regulation (GO:0065007);; cellular component: cell (GO:0005623);; cellular component: organelle (GO:0043226);; cellular component: cell part (GO:0044464)
gene15204	CADPS	6.45699	1730	6.43968	1683	6.16824	2089	5.89868	1638	3.78625	828	3.7959	1080	3.74451	1193	3.97592	1213	4.77994e-29	0.610407	up	--	--	Molecular Function: phospholipid binding (GO:0005543);;	--	--	[T]	Signal transduction mechanisms	Domain of Unknown Function (DUF1041);; PH domain	Calcium-dependent secretion activator 1 GN=cadps OS=Xenopus laevis (African clawed frog) PE=2 SV=1	T	Signal transduction mechanisms	PREDICTED: calcium-dependent secretion activator 1 isoform X9 [Gallus gallus]	molecular function: binding (GO:0005488)
gene15205	SYNPR	0.511245	80	0.642111	98	0.57302	107	0.600078	92	0.255915	31	0.332312	52	0.308419	54	0.240242	41	3.37368e-05	0.823886	up	--	--	Molecular Function: transporter activity (GO:0005215);; Biological Process: transport (GO:0006810);; Cellular Component: synaptic vesicle (GO:0008021);; Cellular Component: integral component of membrane (GO:0016021);;	--	--	--	--	Membrane-associating domain	--	S	Function unknown	PREDICTED: synaptoporin isoform 1 [Taeniopygia guttata]	molecular function: transporter activity (GO:0005215);; biological process: localization (GO:0051179);; cellular component: cell (GO:0005623);; cellular component: organelle (GO:0043226);; cellular component: synapse part (GO:0044456);; cellular component: cell part (GO:0044464);; cellular component: synapse (GO:0045202);; cellular component: membrane (GO:0016020);; cellular component: membrane p…
gene15212	PRICKLE2	1.15113	256	0.915545	199	1.03575	266	0.742371	165	0.428678	80	0.579497	126	0.636257	165	0.597901	141	0.000261739	0.618192	up	--	--	Cellular Component: cytoplasm (GO:0005737);; Molecular Function: zinc ion binding (GO:0008270);; Cellular Component: apicolateral plasma membrane (GO:0016327);; Cellular Component: lateral plasma membrane (GO:0016328);; Biological Process: neuron projection development (GO:0031175);; Biological Process: establishment or maintenance of epithelial cell apical/basal polarity (GO:0045197);;	K04511|0|gga:771427|PRICKLE2; prickle homolog 2 (Drosophila); K04511 prickle (A)	Wnt signaling pathway (ko04310)	[TZR]	Signal transduction mechanisms;; Cytoskeleton;; General function prediction only	PET Domain;; LIM domain	Prickle-like protein 1 (Precursor) OS=Xenopus tropicalis (Western clawed frog) PE=2 SV=1	T	Signal transduction mechanisms	PREDICTED: prickle-like protein 2 isoform X2 [Gallus gallus]	cellular component: cell (GO:0005623);; cellular component: cell part (GO:0044464);; molecular function: binding (GO:0005488);; cellular component: membrane (GO:0016020);; cellular component: membrane part (GO:0044425);; biological process: cellular process (GO:0009987);; biological process: single-organism process (GO:0044699);; biological process: cellular component organization or biogenesis (…
gene15249	PROK2	1.55599	98	0.937218	57	1.07723	81	1.01914	63	0.396828	20	0.495057	31	0.75161	53	0.577158	39	0.0018067	0.735126	up	--	--	--	--	--	--	--	Prokineticin	AVIToxin-VAR1 (Precursor) OS=Varanus varius (Lace monitor) PE=2 SV=1	T	Signal transduction mechanisms	PREDICTED: AVIToxin-VAR1 [Gallus gallus]	--
gene15264	CNTN6	1.17558	174	1.11913	165	0.734648	178	0.649369	128	0.242609	48	0.251838	66	0.290191	87	0.350934	75	5.227e-09	0.999276	up	--	--	--	K06764|0|gga:427597|CNTN6; contactin 6; K06764 contactin 6 (A)	--	[T]	Signal transduction mechanisms	Immunoglobulin I-set domain;; Immunoglobulin domain;; Immunoglobulin domain;; Immunoglobulin domain;; Fibronectin type III domain;; Immunoglobulin V-set domain;; CD80-like C2-set immunoglobulin domain	Contactin-5 (Precursor) GN=CNTN5 OS=Gallus gallus (Chicken) PE=1 SV=1	T	Signal transduction mechanisms	PREDICTED: contactin-6 isoform X8 [Gallus gallus]	--
gene15294	RAD18	9.82845	873	9.5084	849	9.97146	1079	9.77636	873	5.43286	372	5.79383	512	5.99144	606	5.90432	573	8.35251e-22	0.713411	up	--	--	Molecular Function: Y-form DNA binding (GO:0000403);; Cellular Component: chromatin (GO:0000785);; Cellular Component: XY body (GO:0001741);; Cellular Component: nucleus (GO:0005634);; Cellular Component: replication fork (GO:0005657);; Biological Process: DNA repair (GO:0006281);; Biological Process: spermatogenesis (GO:0007283);; Molecular Function: zinc ion binding (GO:0008270);; Biological Pr…	K10627|0|gga:416114|RAD18; RAD18 homolog (S. cerevisiae); K10627 E3 ubiquitin-protein ligase RAD18 [EC:6.3.2.19] (A)	--	[L]	Replication, recombination and repair	SAP domain;; Zinc finger, C3HC4 type (RING finger);; Zinc finger, C3HC4 type (RING finger)	Polycomb group RING finger protein 1 GN=pcgf1 OS=Xenopus tropicalis (Western clawed frog) PE=2 SV=1	L	Replication, recombination and repair	E3 ubiquitin-protein ligase RAD18 [Gallus gallus]	molecular function: binding (GO:0005488);; cellular component: cell (GO:0005623);; cellular component: macromolecular complex (GO:0032991);; cellular component: organelle (GO:0043226);; cellular component: organelle part (GO:0044422);; cellular component: cell part (GO:0044464);; biological process: metabolic process (GO:0008152);; biological process: cellular process (GO:0009987);; biological pr…
gene15300	GHRL	0.544308	60	0.811119	72	0.929494	115	0.64625	70	2.04014	126	1.5081	123	1.83195	154	1.49843	133	6.84506e-05	-0.765686	down	--	--	Biological Process: activation of MAPK activity (GO:0000187);; Biological Process: negative regulation of endothelial cell proliferation (GO:0001937);; Cellular Component: extracellular space (GO:0005615);; Cellular Component: cytoplasm (GO:0005737);; Biological Process: actin polymerization or depolymerization (GO:0008154);; Biological Process: adult feeding behavior (GO:0008343);; Biological Pr…	K05254|2.17981e-57|gga:408185|GHRL, GHR; ghrelin/obestatin prepropeptide; K05254 ghrelin (A)	--	--	--	Motilin/ghrelin-associated peptide	Ghrelin-24 (Precursor) GN=ghrl OS=Oncorhynchus mykiss (Rainbow trout) PE=1 SV=1	T	Signal transduction mechanisms	ghrelin [Gallus gallus]	biological process: biological regulation (GO:0065007);; cellular component: extracellular region (GO:0005576);; cellular component: extracellular region part (GO:0044421);; cellular component: cell (GO:0005623);; cellular component: cell part (GO:0044464);; biological process: cellular process (GO:0009987);; biological process: single-organism process (GO:0044699);; biological process: cellular …
gene15313	TRH	0.156594	63	0.143431	61	0.162088	76	0.174907	71	0.067707	21	0.115749	51	0.101646	43	0.076756	36	0.0084865	0.58813	up	--	--	Molecular Function: neuropeptide hormone activity (GO:0005184);; Cellular Component: extracellular region (GO:0005576);; Biological Process: adult walking behavior (GO:0007628);; Biological Process: hormone-mediated signaling pathway (GO:0009755);;	K05253|9.84367e-145|gga:414344|TRH, Pro-TRH; thyrotropin-releasing hormone; K05253 thyrotropin-releasing hormone (A)	--	--	--	Thyrotropin-releasing hormone (TRH)	Thyroliberin-like (Precursor) GN=TRH OS=Gallus gallus (Chicken) PE=2 SV=2	T	Signal transduction mechanisms	thyrotropin releasing hormone preproprotein [Gallus gallus]	molecular function: binding (GO:0005488);; cellular component: extracellular region (GO:0005576);; biological process: multicellular organismal process (GO:0032501);; biological process: single-organism process (GO:0044699);; biological process: response to stimulus (GO:0050896);; biological process: cellular process (GO:0009987);; biological process: signaling (GO:0023052);; biological process: …
gene1535	ALCAM	7.53158	1898	6.77273	1656	7.14494	2145	6.71269	1651	3.24972	629	3.23432	817	4.11768	1160	3.88348	1049	4.83985e-21	0.882813	up	--	--	Biological Process: cell adhesion (GO:0007155);; Biological Process: motor neuron axon guidance (GO:0008045);; Cellular Component: external side of plasma membrane (GO:0009897);; Cellular Component: integral component of membrane (GO:0016021);; Cellular Component: axon (GO:0030424);; Cellular Component: neuronal cell body (GO:0043025);;	K06547|0|gga:396092|ALCAM, BEN, DM-GRASP, JC7, SC1; activated leukocyte cell adhesion molecule; K06547 activated leukocyte cell adhesion molecule (A)	Cell adhesion molecules (CAMs) (ko04514)	--	--	CD80-like C2-set immunoglobulin domain;; Immunoglobulin domain;; Immunoglobulin domain;; Immunoglobulin V-set domain;; Immunoglobulin I-set domain;; Immunoglobulin domain;; Immunoglobulin C1-set domain	CD166 antigen (Precursor) GN=ALCAM OS=Gallus gallus (Chicken) PE=1 SV=1	T	Signal transduction mechanisms	CD166 antigen precursor [Gallus gallus]	biological process: biological adhesion (GO:0022610);; biological process: cellular process (GO:0009987);; biological process: multicellular organismal process (GO:0032501);; biological process: developmental process (GO:0032502);; biological process: locomotion (GO:0040011);; biological process: single-organism process (GO:0044699);; biological process: response to stimulus (GO:0050896);; biolog…
gene15369	LOC107054461	0.11696	22	0.079452	14	0.123373	26	0.085529	15	0.114864	16	0.28127	48	0.236774	47	0.240517	44	0.00741205	-0.699428	down	--	--	Molecular Function: calcium ion binding (GO:0005509);; Cellular Component: plasma membrane (GO:0005886);; Biological Process: homophilic cell adhesion via plasma membrane adhesion molecules (GO:0007156);; Cellular Component: integral component of membrane (GO:0016021);;	K16494|0|gga:100858025|protocadherin beta-15-like; K16494 protocadherin beta (A)	--	[S]	Function unknown	Cadherin domain;; Cadherin-like	Cadherin-11 (Precursor) GN=CDH11 OS=Gallus gallus (Chicken) PE=2 SV=1	S	Function unknown	PREDICTED: protocadherin beta-15-like isoform X2 [Meleagris gallopavo]	molecular function: binding (GO:0005488);; cellular component: cell (GO:0005623);; cellular component: membrane (GO:0016020);; cellular component: cell part (GO:0044464);; biological process: biological adhesion (GO:0022610);; cellular component: membrane part (GO:0044425)
gene15383	PCDHA12	0.028984	5	0.02814	5	0.01971	4	0.030511	6	0.132556	18	0.069815	12	0.059921	12	0.068109	13	0.0116456	-0.681178	down	--	--	Molecular Function: calcium ion binding (GO:0005509);; Cellular Component: plasma membrane (GO:0005886);; Biological Process: homophilic cell adhesion via plasma membrane adhesion molecules (GO:0007156);;	K16493|0|gga:497222|PCDHA12, CNRv12; protocadherin alpha 12; K16493 protocadherin alpha (A)	--	[S]	Function unknown	Cadherin domain;; Cadherin-like	Protocadherin-15 (Precursor) GN=Pcdh15 OS=Gallus gallus (Chicken) PE=1 SV=1	S	Function unknown	protocadherin alpha 12 precursor [Gallus gallus]	molecular function: binding (GO:0005488);; cellular component: cell (GO:0005623);; cellular component: membrane (GO:0016020);; cellular component: cell part (GO:0044464);; biological process: biological adhesion (GO:0022610)
gene15420	HBEGF	5.93101	402	4.2768	365	4.26656	470	3.9444	336	7.1972	497	7.08372	660	7.43132	750	7.12409	701	6.02555e-22	-0.819322	down	--	--	Molecular Function: epidermal growth factor receptor binding (GO:0005154);; Cellular Component: extracellular space (GO:0005615);; Cellular Component: integral component of plasma membrane (GO:0005887);; Biological Process: epidermal growth factor receptor signaling pathway (GO:0007173);; Biological Process: regulation of heart contraction (GO:0008016);; Molecular Function: growth factor activity…	K08523|3.67129e-120|gga:395654|HBEGF, HB-EGF; heparin-binding EGF-like growth factor; K08523 heparin-binding EGF-like growth factor (A)	ErbB signaling pathway (ko04012);; GnRH signaling pathway (ko04912)	--	--	EGF-like domain;; Human growth factor-like EGF	Heparin-binding EGF-like growth factor (Precursor) GN=HBEGF OS=Gallus gallus (Chicken) PE=1 SV=1	T	Signal transduction mechanisms	proheparin-binding EGF-like growth factor precursor [Gallus gallus]	molecular function: binding (GO:0005488);; cellular component: extracellular region (GO:0005576);; cellular component: extracellular region part (GO:0044421);; cellular component: cell (GO:0005623);; cellular component: membrane (GO:0016020);; cellular component: membrane part (GO:0044425);; cellular component: cell part (GO:0044464);; biological process: cellular process (GO:0009987);; biologica…
gene15421	SLC4A9	0.04568	9	0.029073	6	0.037621	9	0.069094	13	0.085343	13	0.102806	20	0.194107	34	0.061016	13	0.0309866	-0.587078	down	--	--	--	--	--	[P]	Inorganic ion transport and metabolism	HCO3- transporter family;; Band 3 cytoplasmic domain	Electrogenic sodium bicarbonate cotransporter 1 GN=SLC4A4 OS=Ambystoma tigrinum (Eastern tiger salamander) PE=2 SV=1	P	Inorganic ion transport and metabolism	PREDICTED: electrogenic sodium bicarbonate cotransporter 1-like isoform X1 [Gallus gallus]	--
gene15442	RELL2	0.901439	108	0.819536	95	0.777719	111	0.817078	96	0.432925	40	0.64747	78	0.470041	63	0.357035	46	0.0027146	0.616589	up	--	--	--	--	--	--	--	Tumour necrosis factor receptor superfamily member 19	RELT-like protein 1 (Precursor) GN=RELL1 OS=Gallus gallus (Chicken) PE=2 SV=1	R	General function prediction only	PREDICTED: RELT-like 2 isoform X3 [Gallus gallus]	--
gene15464	LRRTM2	0.028348	13	0.039438	18	0.024553	14	0.071026	31	0.190811	63	0.067104	30	0.096038	48	0.073434	34	0.00836912	-0.71589	down	--	--	--	K16665|0|gga:101747697|LRRTM2; leucine rich repeat transmembrane neuronal 2; K16665 leucine-rich repeat transmembrane neuronal protein 1/2 (A)	--	[R]	General function prediction only	Leucine rich repeat;; Leucine Rich repeats (2 copies);; Leucine Rich Repeat;; Leucine rich repeats (6 copies);; Leucine rich repeat;; Leucine Rich repeat;; Leucine-rich repeat	Lumican (Precursor) GN=LUM OS=Gallus gallus (Chicken) PE=1 SV=1	R	General function prediction only	PREDICTED: leucine-rich repeat transmembrane neuronal protein 2 isoform X1 [Gallus gallus]	--
gene15483	KCNMB1	0.107343	8	0.253897	17	0.479726	42	0.250842	18	0.616099	34	0.463432	33	0.628399	48	0.620353	49	0.0195494	-0.628352	down	--	--	Biological Process: potassium ion transport (GO:0006813);; Cellular Component: voltage-gated potassium channel complex (GO:0008076);; Molecular Function: calcium-activated potassium channel activity (GO:0015269);;	K04937|2.99393e-144|gga:395301|KCNMB1; potassium large conductance calcium-activated channel, subfamily M, beta member 1; K04937 potassium large conductance calcium-activated channel subfamily M beta member 1 (A)	Vascular smooth muscle contraction (ko04270)	--	--	Calcium-activated potassium channel, beta subunit	Putative calcium-activated potassium channel subunit beta GN=KCNMB1 OS=Coturnix coturnix japonica (Japanese quail) PE=2 SV=1	P	Inorganic ion transport and metabolism	PREDICTED: calcium-activated potassium channel subunit beta-1 [Meleagris gallopavo]	biological process: single-organism process (GO:0044699);; biological process: localization (GO:0051179);; cellular component: cell (GO:0005623);; cellular component: membrane (GO:0016020);; cellular component: macromolecular complex (GO:0032991);; cellular component: membrane part (GO:0044425);; cellular component: cell part (GO:0044464);; molecular function: transporter activity (GO:0005215);; …
gene15489	SPDL1	9.47848	1750	9.51738	1710	9.2762	2161	10.6337	1696	4.47241	796	4.30001	981	6.98121	1240	5.03073	1111	2.83225e-31	0.707749	up	--	--	Biological Process: establishment of mitotic spindle orientation (GO:0000132);; Cellular Component: spindle pole (GO:0000922);; Cellular Component: condensed chromosome outer kinetochore (GO:0000940);; Cellular Component: nucleus (GO:0005634);; Biological Process: mitotic metaphase plate congression (GO:0007080);; Biological Process: protein localization to kinetochore (GO:0034501);; Molecular Fu…	--	--	--	--	--	Protein Spindly {ECO:0000255|HAMAP-Rule:MF_03041} GN=spdl1 OS=Xenopus tropicalis (Western clawed frog) PE=2 SV=1	S	Function unknown	PREDICTED: protein Spindly isoform X11 [Gallus gallus]	biological process: cellular process (GO:0009987);; biological process: single-organism process (GO:0044699);; biological process: localization (GO:0051179);; biological process: cellular component organization or biogenesis (GO:0071840);; cellular component: cell (GO:0005623);; cellular component: organelle (GO:0043226);; cellular component: organelle part (GO:0044422);; cellular component: cell…
gene15505	HMMR	6.56326	1290	6.38072	1203	7.02044	1657	7.68251	1470	2.76152	428	2.68289	525	2.90183	630	2.43274	532	2.18714e-41	1.25742	up	--	--	--	K06267|0|gga:416163|HMMR; hyaluronan-mediated motility receptor (RHAMM); K06267 hyaluronan-mediated motility receptor (A)	ECM-receptor interaction (ko04512)	--	--	--	--	T	Signal transduction mechanisms	PREDICTED: hyaluronan mediated motility receptor isoform X3 [Gallus gallus]	--
gene15511	GABRA1	0.400759	96	0.447112	103	0.462874	130	0.352785	82	0.681249	124	0.681847	161	0.768483	201	0.672976	171	2.77468e-06	-0.719335	down	--	--	--	K05175|0|fch:102048626|GABRA1; gamma-aminobutyric acid (GABA) A receptor, alpha 1; K05175 gamma-aminobutyric acid receptor subunit alpha (A)	Neuroactive ligand-receptor interaction (ko04080)	[T]	Signal transduction mechanisms	Neurotransmitter-gated ion-channel ligand binding domain;; Neurotransmitter-gated ion-channel transmembrane region	Gamma-aminobutyric acid receptor subunit alpha-1 (Precursor) GN=GABRA1 OS=Gallus gallus (Chicken) PE=2 SV=1	T	Signal transduction mechanisms	PREDICTED: gamma-aminobutyric acid receptor subunit alpha-1 [Nestor notabilis]	--
gene15513	GABRB2	0.249272	119	0.319124	100	0.309322	61	0.306145	81	0.451384	160	0.381082	125	0.610485	184	0.347536	123	0.007844	-0.624282	down	--	--	Molecular Function: GABA-A receptor activity (GO:0004890);; Molecular Function: extracellular ligand-gated ion channel activity (GO:0005230);; Cellular Component: plasma membrane (GO:0005886);; Biological Process: ion transport (GO:0006811);; Biological Process: sensory perception of sound (GO:0007605);; Cellular Component: integral component of membrane (GO:0016021);; Cellular Component: cell ju…	K05181|0|tgu:100227722|GABRB2; gamma-aminobutyric acid (GABA) A receptor, beta 2; K05181 gamma-aminobutyric acid receptor subunit beta (A)	Neuroactive ligand-receptor interaction (ko04080)	[T]	Signal transduction mechanisms	Neurotransmitter-gated ion-channel transmembrane region;; Neurotransmitter-gated ion-channel ligand binding domain	Gamma-aminobutyric acid receptor subunit beta-3 (Precursor) GN=GABRB3 OS=Gallus gallus (Chicken) PE=2 SV=1	T	Signal transduction mechanisms	gamma-aminobutyric acid receptor subunit beta-2 precursor [Gallus gallus]	molecular function: receptor activity (GO:0004872);; molecular function: molecular transducer activity (GO:0060089);; biological process: cellular process (GO:0009987);; biological process: signaling (GO:0023052);; biological process: single-organism process (GO:0044699);; biological process: response to stimulus (GO:0050896);; biological process: biological regulation (GO:0065007);; molecular fu…
gene15519	PTTG1	21.8452	1122	22.8706	1136	23.7132	1444	22.8313	1141	12.3311	486	12.7501	654	12.3984	712	11.2434	616	3.22291e-29	0.842399	up	--	--	Molecular Function: cysteine-type endopeptidase inhibitor activity (GO:0004869);; Cellular Component: nucleus (GO:0005634);; Cellular Component: cytoplasm (GO:0005737);; Biological Process: DNA metabolic process (GO:0006259);; Biological Process: homologous chromosome segregation (GO:0045143);; Biological Process: chromosome organization (GO:0051276);;	K06635|3.18043e-136|gga:416158|PTTG1; pituitary tumor-transforming 1; K06635 securin (A)	Cell cycle (ko04110);; Oocyte meiosis (ko04114)	--	--	Securin sister-chromatid separation inhibitor	--	L	Replication, recombination and repair	securin isoform 1 [Gallus gallus]	molecular function: enzyme regulator activity (GO:0030234);; biological process: biological regulation (GO:0065007);; cellular component: cell (GO:0005623);; cellular component: organelle (GO:0043226);; cellular component: cell part (GO:0044464);; biological process: metabolic process (GO:0008152);; biological process: cellular process (GO:0009987);; biological process: reproduction (GO:0000003);…
gene1552	KIAA1524	5.0998	1199	5.4143	1234	5.46722	1529	5.42636	1244	2.56945	464	2.58934	609	2.7869	733	2.66339	671	5.18516e-43	0.948697	up	--	--	Cellular Component: cytoplasm (GO:0005737);; Cellular Component: integral component of membrane (GO:0016021);;	--	--	--	--	--	Protein CIP2A homolog GN=RCJMB04_1n3 OS=Gallus gallus (Chicken) PE=2 SV=2	S	Function unknown	protein CIP2A homolog [Gallus gallus]	cellular component: cell (GO:0005623);; cellular component: cell part (GO:0044464);; cellular component: membrane (GO:0016020);; cellular component: membrane part (GO:0044425)
gene15521	C1QTNF2	4.6695	682	3.89473	553	4.03321	714	4.1558	598	1.15414	130	1.5145	244	1.96998	321	1.68131	266	5.68522e-17	1.22181	up	--	--	Biological Process: activation of MAPK activity (GO:0000187);; Molecular Function: receptor binding (GO:0005102);; Cellular Component: collagen trimer (GO:0005581);; Cellular Component: extracellular space (GO:0005615);; Molecular Function: identical protein binding (GO:0042802);; Biological Process: positive regulation of glycogen biosynthetic process (GO:0045725);; Biological Process: positive …	--	--	--	--	C1q domain;; Collagen triple helix repeat (20 copies)	Collagen alpha-1(X) chain (Precursor) GN=COL10A1 OS=Gallus gallus (Chicken) PE=1 SV=4	W	Extracellular structures	PREDICTED: complement C1q tumor necrosis factor-related protein 2 [Nipponia nippon]	biological process: biological regulation (GO:0065007);; molecular function: binding (GO:0005488);; cellular component: collagen trimer (GO:0005581);; cellular component: macromolecular complex (GO:0032991);; cellular component: extracellular region (GO:0005576);; cellular component: extracellular region part (GO:0044421);; biological process: cellular component organization or biogenesis (GO:007…
gene15533	HTR4	0.232754	53	0.253046	56	0.196048	53	0.19869	45	0.53075	92	0.371288	85	0.368475	94	0.396472	97	7.25405e-05	-0.799142	down	--	--	Molecular Function: serotonin receptor activity (GO:0004993);; Cellular Component: integral component of plasma membrane (GO:0005887);; Biological Process: synaptic transmission (GO:0007268);; Biological Process: regulation of appetite (GO:0032098);;	K04160|0|mgp:100543944|HTR4; 5-hydroxytryptamine (serotonin) receptor 4, G protein-coupled; K04160 5-hydroxytryptamine receptor 4 (A)	Calcium signaling pathway (ko04020);; Neuroactive ligand-receptor interaction (ko04080)	[R]	General function prediction only	7 transmembrane receptor (rhodopsin family)	D(1) dopamine receptor OS=Carassius auratus (Goldfish) PE=2 SV=1	T	Signal transduction mechanisms	PREDICTED: 5-hydroxytryptamine receptor 4 isoform X6 [Gallus gallus]	molecular function: receptor activity (GO:0004872);; molecular function: molecular transducer activity (GO:0060089);; biological process: cellular process (GO:0009987);; biological process: signaling (GO:0023052);; biological process: single-organism process (GO:0044699);; biological process: response to stimulus (GO:0050896);; biological process: biological regulation (GO:0065007);; cellular com…
gene15542	PPARGC1B	0.900308	439	0.503665	273	0.782239	400	0.777308	345	0.395083	173	0.660738	227	0.286604	183	0.53263	243	0.000159044	0.62508	up	--	--	--	K17962|0|gga:416148|PPARGC1B; peroxisome proliferator-activated receptor gamma, coactivator 1 beta; K17962 peroxisome proliferator-activated receptor gamma coactivator 1-beta (A)	--	--	--	RNA recognition motif. (a.k.a. RRM, RBD, or RNP domain)	--	K	Transcription	PREDICTED: LOW QUALITY PROTEIN: peroxisome proliferator-activated receptor gamma coactivator 1-beta [Gallus gallus]	--
gene15551	AFAP1L1	3.40884	708	3.2453	653	3.03271	748	3.07415	623	0.770802	126	0.79387	165	0.528923	123	0.669856	149	1.31395e-49	2.01042	up	--	--	Molecular Function: phospholipid binding (GO:0005543);;	--	--	--	--	PH domain	Actin filament-associated protein 1-like 1 GN=afap1l1 OS=Xenopus tropicalis (Western clawed frog) PE=3 SV=1	Z	Cytoskeleton	PREDICTED: actin filament associated protein 1-like 1 isoform X4 [Gallus gallus]	molecular function: binding (GO:0005488)
gene15552	ABLIM3	2.04754	243	1.8333	243	1.91067	270	1.57895	191	0.610874	59	0.595251	78	0.628753	88	0.558669	86	7.79674e-20	1.37211	up	--	--	--	K07520|0|phi:102103311|ABLIM3; actin binding LIM protein family, member 3; K07520 actin-binding LIM protein (A)	--	[TZ]	Signal transduction mechanisms;; Cytoskeleton	LIM domain;; Villin headpiece domain	Transforming growth factor beta-1-induced transcript 1 protein GN=tgfb1i1 OS=Xenopus laevis (African clawed frog) PE=1 SV=2	TZ	Signal transduction mechanisms;; Cytoskeleton	PREDICTED: actin-binding LIM protein 3 isoform X25 [Gallus gallus]	--
gene15571	STC2	28.2106	4125	30.1354	4273	32.6892	6585	24.4577	5021	10.1508	1633	8.47104	1348	12.6259	2076	9.50979	2147	5.87651e-20	1.25267	up	--	--	Molecular Function: hormone activity (GO:0005179);; Cellular Component: extracellular region (GO:0005576);; Cellular Component: endoplasmic reticulum (GO:0005783);; Cellular Component: Golgi apparatus (GO:0005794);; Biological Process: cellular calcium ion homeostasis (GO:0006874);; Biological Process: response to oxidative stress (GO:0006979);; Biological Process: endoplasmic reticulum unfolded …	--	--	--	--	Stanniocalcin family	Stanniocalcin (Precursor) GN=stc OS=Anguilla australis (Australian eel) PE=1 SV=2	R	General function prediction only	PREDICTED: stanniocalcin-2 [Gallus gallus]	molecular function: binding (GO:0005488);; cellular component: extracellular region (GO:0005576);; cellular component: cell (GO:0005623);; cellular component: organelle (GO:0043226);; cellular component: cell part (GO:0044464);; biological process: cellular process (GO:0009987);; biological process: single-organism process (GO:0044699);; biological process: biological regulation (GO:0065007);; bi…
gene15585	DRD1	0	0	0.03	4	0.07804	13	0.030031	5	0.192885	22	0.112001	24	0.07536	17	0.132948	16	0.0112992	-0.650878	down	--	--	Molecular Function: dopamine neurotransmitter receptor activity, coupled via Gs (GO:0001588);; Biological Process: temperature homeostasis (GO:0001659);; Biological Process: conditioned taste aversion (GO:0001661);; Biological Process: behavioral fear response (GO:0001662);; Biological Process: synaptic transmission, dopaminergic (GO:0001963);; Biological Process: response to amphetamine (GO:0001…	K04144|0|gga:427633|DRD1, D1A; dopamine receptor D1; K04144 dopamine receptor D1 (A)	Calcium signaling pathway (ko04020);; Neuroactive ligand-receptor interaction (ko04080);; Gap junction (ko04540)	[R]	General function prediction only	7 transmembrane receptor (rhodopsin family);; Serpentine type 7TM GPCR chemoreceptor Srsx;; Serpentine type 7TM GPCR chemoreceptor Srx	D(1A) dopamine receptor GN=drd1 OS=Xenopus laevis (African clawed frog) PE=2 SV=1	T	Signal transduction mechanisms	D(1A) dopamine receptor [Gallus gallus]	molecular function: receptor activity (GO:0004872);; molecular function: molecular transducer activity (GO:0060089);; biological process: cellular process (GO:0009987);; biological process: signaling (GO:0023052);; biological process: single-organism process (GO:0044699);; biological process: response to stimulus (GO:0050896);; biological process: biological regulation (GO:0065007);; biological p…
gene15587	KIF20A	21.6014	5376	20.0101	4827	20.6838	6120	21.9226	5317	8.64464	1652	7.91454	1967	8.65581	2409	8.71236	2322	9.30958e-109	1.25134	up	[Z]	Cytoskeleton	Biological Process: cytokinesis (GO:0000910);; Biological Process: microtubule bundle formation (GO:0001578);; Molecular Function: microtubule motor activity (GO:0003777);; Molecular Function: ATP binding (GO:0005524);; Cellular Component: Golgi apparatus (GO:0005794);; Cellular Component: spindle (GO:0005819);; Cellular Component: kinesin complex (GO:0005871);; Cellular Component: microtubule (G…	K10402|0|gga:416220|KIF20A; kinesin family member 20A; K10402 kinesin family member 20 (A)	--	[Z]	Cytoskeleton	Kinesin motor domain	Kinesin-like protein KIF11-A GN=kif11-a OS=Xenopus laevis (African clawed frog) PE=1 SV=1	Z	Cytoskeleton	kinesin-like protein KIF20A [Gallus gallus]	biological process: cellular process (GO:0009987);; biological process: single-organism process (GO:0044699);; biological process: cellular component organization or biogenesis (GO:0071840);; molecular function: catalytic activity (GO:0003824);; biological process: metabolic process (GO:0008152);; molecular function: binding (GO:0005488);; cellular component: cell (GO:0005623);; cellular componen…
gene1559	HJURP	3.91416	651	4.24195	683	4.63087	915	5.05206	818	1.93463	247	1.84649	308	1.82342	340	1.75566	313	5.51305e-26	1.17514	up	--	--	--	--	--	--	--	--	--	S	Function unknown	uncharacterized protein LOC418413 [Gallus gallus]	--
gene15599	DBN1	35.7577	4266	31.3065	3625	33.2405	4716	28.1914	3281	48.8381	4465	51.7161	6150	48.2329	6430	48.0967	6139	7.90681e-19	-0.647924	down	--	--	Molecular Function: actin binding (GO:0003779);; Cellular Component: cytoplasm (GO:0005737);; Biological Process: nervous system development (GO:0007399);; Biological Process: cell differentiation (GO:0030154);;	--	--	[Z]	Cytoskeleton	Cofilin/tropomyosin-type actin-binding protein	Drebrin GN=DBN1 OS=Gallus gallus (Chicken) PE=2 SV=4	Z	Cytoskeleton	drebrin [Gallus gallus]	molecular function: binding (GO:0005488);; cellular component: cell (GO:0005623);; cellular component: cell part (GO:0044464);; biological process: multicellular organismal process (GO:0032501);; biological process: developmental process (GO:0032502);; biological process: single-organism process (GO:0044699);; biological process: cellular process (GO:0009987)
gene156	MCM10	5.60078	1325	5.59218	1290	4.90744	1383	5.15552	1196	2.65778	469	2.42144	577	2.64281	705	2.44881	620	4.94178e-38	1.00461	up	--	--	Cellular Component: nucleus (GO:0005634);; Biological Process: DNA replication (GO:0006260);;	K10736|0|gga:429525|MCM10; minichromosome maintenance complex component 10; K10736 minichromosome maintenance protein 10 (A)	--	[D]	Cell cycle control, cell division, chromosome partitioning	Mcm10 replication factor;; Primase zinc finger	Protein MCM10 homolog GN=mcm10 OS=Xenopus laevis (African clawed frog) PE=1 SV=2	D	Cell cycle control, cell division, chromosome partitioning	PREDICTED: protein MCM10 homolog isoform X3 [Gallus gallus]	cellular component: cell (GO:0005623);; cellular component: organelle (GO:0043226);; cellular component: cell part (GO:0044464);; biological process: metabolic process (GO:0008152);; biological process: cellular process (GO:0009987)
gene15604	MXD3	10.2098	828	9.62172	758	10.7719	1048	8.48232	670	4.57111	294	6.76995	550	6.16462	567	5.72038	499	2.7397e-07	0.649288	up	--	--	Molecular Function: binding (GO:0005488);; Biological Process: regulation of transcription, DNA-templated (GO:0006355);;	K09114|1.2685e-52|phi:102101277|MXD3; MAX dimerization protein 3; K09114 MAX dimerization protein (A)	--	[K]	Transcription	Helix-loop-helix DNA-binding domain	Max dimerization protein 3 GN=mxd3 OS=Xenopus tropicalis (Western clawed frog) PE=2 SV=1	K	Transcription	PREDICTED: max dimerization protein 3 [Haliaeetus leucocephalus]	molecular function: binding (GO:0005488);; biological process: biological regulation (GO:0065007)
gene15653	ITK	0.01179	3	0.008311	3	0.013504	5	0.016533	5	0.020438	4	0.060671	16	0.354814	25	0.073999	12	0.0107093	-0.671879	down	[RTKL]	General function prediction only;; Signal transduction mechanisms;; Transcription;; Replication, recombination and repair	Molecular Function: protein tyrosine kinase activity (GO:0004713);; Molecular Function: ATP binding (GO:0005524);; Molecular Function: phospholipid binding (GO:0005543);; Biological Process: intracellular signal transduction (GO:0035556);;	K07363|0|mgp:100544879|ITK; IL2-inducible T-cell kinase; K07363 IL2-inducible T-cell kinase [EC:2.7.10.2] (A)	--	[T]	Signal transduction mechanisms	Protein tyrosine kinase;; Protein kinase domain;; SH2 domain;; SH3 domain;; BTK motif;; Variant SH3 domain;; PH domain;; Variant SH3 domain;; Bacterial SH3 domain	Tyrosine-protein kinase BTK GN=BTK OS=Gallus gallus (Chicken) PE=1 SV=1	T	Signal transduction mechanisms	PREDICTED: tyrosine-protein kinase ITK/TSK isoform X2 [Gallus gallus]	molecular function: catalytic activity (GO:0003824);; biological process: metabolic process (GO:0008152);; biological process: cellular process (GO:0009987);; molecular function: binding (GO:0005488);; biological process: signaling (GO:0023052);; biological process: single-organism process (GO:0044699);; biological process: response to stimulus (GO:0050896);; biological process: biological regula…
gene15674	GRIA1	0.920193	328	1.24061	315	1.26917	425	0.977724	389	0.120773	59	0.103077	65	0.144313	102	0.14478	98	7.41887e-34	1.88165	up	--	--	Molecular Function: ionotropic glutamate receptor activity (GO:0004970);; Molecular Function: extracellular-glutamate-gated ion channel activity (GO:0005234);; Biological Process: synaptic transmission (GO:0007268);; Biological Process: long-term memory (GO:0007616);; Cellular Component: synaptic vesicle (GO:0008021);; Cellular Component: cell surface (GO:0009986);; Cellular Component: postsynapt…	K05197|0|gga:414893|GRIA1; glutamate receptor, ionotropic, AMPA 1; K05197 glutamate receptor 1 (A)	Neuroactive ligand-receptor interaction (ko04080)	[PET]	Inorganic ion transport and metabolism;; Amino acid transport and metabolism;; Signal transduction mechanisms	Ligand-gated ion channel;; Receptor family ligand binding region;; Ligated ion channel L-glutamate- and glycine-binding site;; Bacterial extracellular solute-binding proteins, family 3	Glutamate receptor ionotropic, delta-2 (Precursor) OS=Danio rerio (Zebrafish) PE=2 SV=1	T	Signal transduction mechanisms	glutamate receptor 1 precursor [Gallus gallus]	molecular function: receptor activity (GO:0004872);; molecular function: transporter activity (GO:0005215);; molecular function: molecular transducer activity (GO:0060089);; biological process: cellular process (GO:0009987);; biological process: signaling (GO:0023052);; biological process: single-organism process (GO:0044699);; biological process: response to stimulus (GO:0050896);; biological pr…
gene15693	GPX3	60.9479	3546	68.4211	3859	64.7507	4481	53.8237	3053	86.6808	3871	109.705	6377	98.9644	6438	96.7597	6027	6.19851e-14	-0.687317	down	[O]	Posttranslational modification, protein turnover, chaperones	--	K00432|5.10763e-143|gga:427638|GPX3; glutathione peroxidase 3 (EC:1.11.1.9); K00432 glutathione peroxidase [EC:1.11.1.9] (A)	Glutathione metabolism (ko00480);; Arachidonic acid metabolism (ko00590)	[O]	Posttranslational modification, protein turnover, chaperones	Glutathione peroxidase	Probable glutathione peroxidase 8-B GN=gpx8-b OS=Xenopus laevis (African clawed frog) PE=2 SV=1	O	Posttranslational modification, protein turnover, chaperones	glutathione peroxidase 3 precursor [Gallus gallus]	--
gene15704	ARSI	1.08025	283	1.08409	275	0.80775	251	0.852196	217	0.706806	142	0.439678	115	0.553069	162	0.625128	175	0.000657506	0.594392	up	[P]	Inorganic ion transport and metabolism	Biological Process: metabolic process (GO:0008152);; Molecular Function: sulfuric ester hydrolase activity (GO:0008484);;	K12375|0|gga:427639|ARSI; arylsulfatase family, member I; K12375 arylsulfatase I/J [EC:3.1.6.-] (A)	--	[R]	General function prediction only	Sulfatase	Extracellular sulfatase Sulf-1 (Precursor) GN=SULF1 OS=Coturnix coturnix (Common quail) PE=1 SV=1	R	General function prediction only	PREDICTED: arylsulfatase I isoform X1 [Gallus gallus]	biological process: metabolic process (GO:0008152);; molecular function: catalytic activity (GO:0003824)
gene15726	DGUOK	31.8321	1912	33.5162	1952	32.2739	2305	30.2895	1773	17.1034	789	19.7656	1186	16.5719	1113	18.4046	1184	3.04073e-24	0.769389	up	[F]	Nucleotide transport and metabolism	--	K00893|0|gga:770922|DGUOK; deoxyguanosine kinase (EC:2.7.1.29); K00893 deoxycitidine kinase [EC:2.7.1.74] (A)	Purine metabolism (ko00230);; Pyrimidine metabolism (ko00240)	[F]	Nucleotide transport and metabolism	Deoxynucleoside kinase;; AAA domain	--	F	Nucleotide transport and metabolism	deoxyguanosine kinase [Gallus gallus]	--
gene15731	GFPT2	20.4105	3496	19.8914	3304	18.5822	3791	18.8563	3149	10.4291	1372	9.60301	1646	10.6577	2044	10.1327	1865	2.59922e-53	0.871099	up	[M]	Cell wall/membrane/envelope biogenesis	Molecular Function: glutamine-fructose-6-phosphate transaminase (isomerizing) activity (GO:0004360);; Biological Process: carbohydrate biosynthetic process (GO:0016051);; Molecular Function: carbohydrate binding (GO:0030246);;	K00820|0|mgp:100538542|GFPT2; glutamine-fructose-6-phosphate transaminase 2; K00820 glucosamine--fructose-6-phosphate aminotransferase (isomerizing) [EC:2.6.1.16] (A)	Alanine, aspartate and glutamate metabolism (ko00250);; Amino sugar and nucleotide sugar metabolism (ko00520)	[M]	Cell wall/membrane/envelope biogenesis	SIS domain;; Glutamine amidotransferases class-II;; Glutamine amidotransferase domain;; Glutamine amidotransferase domain;; Glutamine amidotransferases class-II	--	M	Cell wall/membrane/envelope biogenesis	PREDICTED: glutamine--fructose-6-phosphate aminotransferase [isomerizing] 2 isoform 3 [Gallus gallus]	molecular function: catalytic activity (GO:0003824);; biological process: metabolic process (GO:0008152);; biological process: single-organism process (GO:0044699);; molecular function: binding (GO:0005488)
gene15732	MAPK9	6.38713	3268	6.36299	3155	2.65888	1429	7.19984	3567	2.06038	641	1.79099	706	2.42588	1119	2.24555	1049	4.20493e-06	1.14807	up	[RTKL]	General function prediction only;; Signal transduction mechanisms;; Transcription;; Replication, recombination and repair	Biological Process: MyD88-dependent toll-like receptor signaling pathway (GO:0002755);; Molecular Function: MAP kinase activity (GO:0004707);; Molecular Function: ATP binding (GO:0005524);; Cellular Component: mitochondrion (GO:0005739);; Cellular Component: cytosol (GO:0005829);; Biological Process: JNK cascade (GO:0007254);; Biological Process: embryo development (GO:0009790);; Biological Proce…	K04440|0|gga:395983|MAPK9, JNK2-ALPHA1; mitogen-activated protein kinase 9 (EC:2.7.11.24); K04440 c-Jun N-terminal kinase [EC:2.7.11.24] (A)	MAPK signaling pathway (ko04010);; ErbB signaling pathway (ko04012);; FoxO signaling pathway (ko04068);; Protein processing in endoplasmic reticulum (ko04141);; Wnt signaling pathway (ko04310);; Focal adhesion (ko04510);; Toll-like receptor signaling pathway (ko04620);; NOD-like receptor signaling pathway (ko04621);; RIG-I-like receptor signaling pathway (ko04622);; Insulin signaling pathway (ko0…	[T]	Signal transduction mechanisms	Protein kinase domain;; Protein tyrosine kinase;; Lipopolysaccharide kinase (Kdo/WaaP) family	Mitogen-activated protein kinase 9 GN=MAPK9 OS=Gallus gallus (Chicken) PE=2 SV=1	T	Signal transduction mechanisms	mitogen-activated protein kinase 9 [Gallus gallus]	biological process: immune system process (GO:0002376);; biological process: cellular process (GO:0009987);; biological process: signaling (GO:0023052);; biological process: single-organism process (GO:0044699);; biological process: response to stimulus (GO:0050896);; biological process: biological regulation (GO:0065007);; molecular function: catalytic activity (GO:0003824);; molecular function:…
gene15738	COL23A1	3.21042	322	2.13218	195	2.70781	302	1.96098	184	0.727833	60	0.665285	70	1.0277	111	0.717215	83	4.28098e-11	1.28897	up	--	--	--	--	--	[W]	Extracellular structures	Collagen triple helix repeat (20 copies)	Collagen alpha-1(XXI) chain (Precursor) GN=col21a1 OS=Xenopus laevis (African clawed frog) PE=2 SV=1	W	Extracellular structures	PREDICTED: collagen alpha-1(XXIII) chain [Pygoscelis adeliae]	--
gene15757	LOC101749540	1.1502	157	0.865909	115	1.0072	163	0.683139	91	1.85759	194	1.05649	144	1.75744	267	1.57634	230	0.000947071	-0.664564	down	--	--	--	--	--	--	--	--	--	--	--	PREDICTED: uncharacterized protein LOC101749540 isoform X2 [Gallus gallus]	--
gene15759	TGFBI	67.7199	11674	57.5123	9611	56.5569	11595	59.4295	9986	33.0766	4376	33.3922	5751	35.1058	6767	34.0684	6287	7.62999e-35	0.773002	up	[M]	Cell wall/membrane/envelope biogenesis	Biological Process: angiogenesis (GO:0001525);; Cellular Component: proteinaceous extracellular matrix (GO:0005578);; Cellular Component: extracellular space (GO:0005615);; Biological Process: cell adhesion (GO:0007155);; Biological Process: extracellular matrix organization (GO:0030198);; Molecular Function: extracellular matrix binding (GO:0050840);; Cellular Component: extracellular vesicular …	--	--	[MW]	Cell wall/membrane/envelope biogenesis;; Extracellular structures	Fasciclin domain	--	MW	Cell wall/membrane/envelope biogenesis;; Extracellular structures	transforming growth factor-beta-induced protein ig-h3 precursor [Gallus gallus]	biological process: developmental process (GO:0032502);; biological process: single-organism process (GO:0044699);; cellular component: extracellular region (GO:0005576);; cellular component: extracellular matrix (GO:0031012);; cellular component: extracellular region part (GO:0044421);; biological process: biological adhesion (GO:0022610);; biological process: cellular process (GO:0009987);; bio…
gene15765	SLC25A48	4.04289	957	3.75334	861	3.79063	1064	3.0091	698	1.27819	233	2.54263	598	1.60748	440	1.68436	430	5.27053e-07	0.866054	up	--	--	Biological Process: transport (GO:0006810);; Cellular Component: integral component of membrane (GO:0016021);;	K15124|0|mgp:100540241|SLC25A48; solute carrier family 25, member 48; K15124 solute carrier family 25, member 48 (A)	--	[C]	Energy production and conversion	Mitochondrial carrier protein	Solute carrier family 25 member 48 GN=slc25a48 OS=Danio rerio (Zebrafish) PE=2 SV=1	C	Energy production and conversion	PREDICTED: solute carrier family 25 member 48 isoform X6 [Gallus gallus]	biological process: localization (GO:0051179);; cellular component: membrane (GO:0016020);; cellular component: membrane part (GO:0044425)
gene15774	PITX1	9.22097	828	9.55431	789	8.49103	936	8.50277	706	5.89279	402	4.87029	445	4.37507	467	4.71234	445	5.49805e-13	0.736216	up	--	--	Molecular Function: protein binding transcription factor activity (GO:0000988);; Molecular Function: sequence-specific DNA binding transcription factor activity (GO:0003700);; Cellular Component: transcription factor complex (GO:0005667);; Cellular Component: nucleolus (GO:0005730);; Cellular Component: cytoplasm (GO:0005737);; Biological Process: branchiomeric skeletal muscle development (GO:001…	K09356|6.34168e-163|tgu:100227790|PITX1; paired-like homeodomain 1; K09356 paired-like homeodomain transcription factor 1 (A)	--	[K]	Transcription	Homeobox domain;; OAR domain	Pituitary homeobox 1 GN=PITX1 OS=Gallus gallus (Chicken) PE=2 SV=1	K	Transcription	paired-like homeodomain transcription factor Ptx1, partial [Gallus gallus]	molecular function: protein binding transcription factor activity (GO:0000988);; molecular function: nucleic acid binding transcription factor activity (GO:0001071);; biological process: biological regulation (GO:0065007);; cellular component: cell (GO:0005623);; cellular component: macromolecular complex (GO:0032991);; cellular component: cell part (GO:0044464);; cellular component: organelle (G…
gene15795	FSTL4	0.063409	30	0.101509	47	0.36036	59	0.141678	43	0.019413	8	0.046841	23	0.084795	28	0.03168	17	0.00421789	0.743566	up	--	--	Molecular Function: calcium ion binding (GO:0005509);;	--	--	--	--	Immunoglobulin I-set domain;; Immunoglobulin domain;; Immunoglobulin domain;; Immunoglobulin domain;; Immunoglobulin V-set domain;; EF hand;; EF-hand domain pair;; EF hand;; Kazal-type serine protease inhibitor domain;; EF-hand domain;; Kazal-type serine protease inhibitor domain	Protein sidekick-1 (Precursor) GN=SDK1 OS=Gallus gallus (Chicken) PE=2 SV=1	R	General function prediction only	SPIG1-A [Gallus gallus]	molecular function: binding (GO:0005488)
gene15821	GDF9	0.540412	52	1.12488	104	0.62318	71	0.823685	77	1.29781	95	1.40555	134	1.36139	145	1.31509	134	0.00144067	-0.676255	down	--	--	Biological Process: oocyte growth (GO:0001555);; Cellular Component: extracellular region (GO:0005576);; Molecular Function: growth factor activity (GO:0008083);; Biological Process: positive regulation of cell proliferation (GO:0008284);; Biological Process: negative regulation of cell growth (GO:0030308);; Biological Process: regulation of progesterone secretion (GO:2000870);;	K05498|0|gga:404533|GDF9, GDF-9; growth differentiation factor 9; K05498 growth differentiation factor 9/9B (A)	--	[T]	Signal transduction mechanisms	Transforming growth factor beta like domain	Bone morphogenetic protein 2 (Precursor) GN=bmp2 OS=Tetraodon nigroviridis (Spotted green pufferfish) PE=3 SV=2	T	Signal transduction mechanisms	growth/differentiation factor 9 [Gallus gallus]	biological process: reproduction (GO:0000003);; biological process: cellular process (GO:0009987);; biological process: reproductive process (GO:0022414);; biological process: multicellular organismal process (GO:0032501);; biological process: developmental process (GO:0032502);; biological process: growth (GO:0040007);; biological process: single-organism process (GO:0044699);; cellular componen…
gene15825	ZCCHC10	9.49465	1242	10.7055	1320	7.50727	1172	11.2589	1413	16.0695	1618	14.4691	1892	14.2345	2056	14.8616	2070	3.28129e-08	-0.640275	down	--	--	Molecular Function: nucleic acid binding (GO:0003676);; Molecular Function: zinc ion binding (GO:0008270);;	--	--	[R]	General function prediction only	Zinc knuckle	--	R	General function prediction only	PREDICTED: zinc finger CCHC domain-containing protein 10 isoform X3 [Gallus gallus]	molecular function: binding (GO:0005488)
gene15827	HSPA4	67.0966	14329	82.3227	17007	82.8703	20979	95.4522	19849	151.879	24940	137.401	29352	126.061	30088	136.184	31151	9.94021e-14	-0.769937	down	[O]	Posttranslational modification, protein turnover, chaperones	Molecular Function: ATP binding (GO:0005524);; Cellular Component: nucleus (GO:0005634);; Biological Process: protein import into mitochondrial outer membrane (GO:0045040);; Biological Process: chaperone-mediated protein complex assembly (GO:0051131);;	K09489|0|gga:416339|HSPA4; heat shock 70kDa protein 4; K09489 heat shock 70kDa protein 4 (A)	--	[O]	Posttranslational modification, protein turnover, chaperones	Hsp70 protein;; Hsp70 protein	Heat shock 70 kDa protein OS=Xenopus laevis (African clawed frog) PE=2 SV=1	O	Posttranslational modification, protein turnover, chaperones	PREDICTED: heat shock 70 kDa protein 4 isoformX2 [Gallus gallus]	molecular function: binding (GO:0005488);; cellular component: cell (GO:0005623);; cellular component: organelle (GO:0043226);; cellular component: cell part (GO:0044464);; biological process: cellular process (GO:0009987);; biological process: single-organism process (GO:0044699);; biological process: localization (GO:0051179);; biological process: cellular component organization or biogenesis (…
gene15889	LOC107056921	0.013425	7	0.007196	4	0.019497	12	0.017996	9	0.039375	16	0.040376	21	0.016242	10	0.05988	32	0.0170581	-0.646787	down	--	--	--	K16495|0|gga:100858837|protocadherin gamma-A2-like; K16495 protocadherin gamma subfamily A (A)	--	[S]	Function unknown	Cadherin domain;; Cadherin-like	Cadherin-11 (Precursor) GN=CDH11 OS=Gallus gallus (Chicken) PE=2 SV=1	S	Function unknown	PREDICTED: protocadherin gamma-A5-like [Gallus gallus]	--
gene1590	EPHA3	0.415644	159	0.858098	112	0.332268	88	0.514466	171	0.473341	136	0.912844	246	0.747441	257	0.779077	236	0.00394824	-0.629088	down	[RTKL]	General function prediction only;; Signal transduction mechanisms;; Transcription;; Replication, recombination and repair	Molecular Function: GPI-linked ephrin receptor activity (GO:0005004);; Molecular Function: ATP binding (GO:0005524);; Cellular Component: early endosome (GO:0005769);; Cellular Component: integral component of plasma membrane (GO:0005887);; Biological Process: protein phosphorylation (GO:0006468);; Biological Process: regulation of epithelial to mesenchymal transition (GO:0010717);; Biological Pr…	K05104|0|mgp:100550885|ephrin type-A receptor 3-like; K05104 Eph receptor A3 [EC:2.7.10.1] (A)	--	[T]	Signal transduction mechanisms	Protein tyrosine kinase;; Ephrin receptor ligand binding domain;; Protein kinase domain;; Fibronectin type III domain;; Ephrin type-A receptor 2 transmembrane domain;; SAM domain (Sterile alpha motif);; SAM domain (Sterile alpha motif);; GCC2 and GCC3	Ephrin type-A receptor 3 (Precursor) GN=EPHA3 OS=Gallus gallus (Chicken) PE=1 SV=1	T	Signal transduction mechanisms	ephrin type-A receptor 3 precursor [Gallus gallus]	molecular function: catalytic activity (GO:0003824);; molecular function: receptor activity (GO:0004872);; molecular function: molecular transducer activity (GO:0060089);; biological process: metabolic process (GO:0008152);; biological process: cellular process (GO:0009987);; biological process: signaling (GO:0023052);; biological process: single-organism process (GO:0044699);; biological process…
gene1591	PROS1	28.6705	6904	29.8237	6961	30.2748	8669	30.0084	7043	13.404	2477	12.8869	3100	14.3199	3856	13.6877	3528	5.17248e-106	1.07398	up	--	--	Molecular Function: calcium ion binding (GO:0005509);; Cellular Component: extracellular region (GO:0005576);;	K03908|0|gga:418430|PROS1; protein S (alpha); K03908 protein S (A)	--	--	--	Laminin G domain;; Laminin G domain;; Calcium-binding EGF domain;; Coagulation Factor Xa inhibitory site;; Vitamin K-dependent carboxylation/gamma-carboxyglutamic (GLA) domain;; Complement Clr-like EGF-like;; EGF-like domain;; Human growth factor-like EGF	Pseutarin-C catalytic subunit heavy chain (Precursor) OS=Pseudonaja textilis (Eastern brown snake) PE=1 SV=2	T	Signal transduction mechanisms	PREDICTED: vitamin K-dependent protein S isoform X2 [Gallus gallus]	molecular function: binding (GO:0005488);; cellular component: extracellular region (GO:0005576)
gene15924	LOC107056952	0.086448	20	0.072837	16	0.123327	34	0.120599	27	0.24871	43	0.20771	47	0.231767	59	0.233753	57	0.000156197	-0.897878	down	--	--	Molecular Function: calcium ion binding (GO:0005509);; Cellular Component: plasma membrane (GO:0005886);; Biological Process: homophilic cell adhesion via plasma membrane adhesion molecules (GO:0007156);; Cellular Component: integral component of membrane (GO:0016021);;	--	--	[S]	Function unknown	Cadherin domain;; Cadherin-like	Cadherin-20 (Precursor) GN=CDH20 OS=Gallus gallus (Chicken) PE=1 SV=1	S	Function unknown	PREDICTED: protocadherin beta-15 [Gallus gallus]	molecular function: binding (GO:0005488);; cellular component: cell (GO:0005623);; cellular component: membrane (GO:0016020);; cellular component: cell part (GO:0044464);; biological process: biological adhesion (GO:0022610);; cellular component: membrane part (GO:0044425)
gene1594	NSUN3	1.37106	234	1.97066	281	2.17289	388	2.0044	320	0.78705	118	1.48911	205	0.924298	163	1.19911	207	0.000142461	0.634676	up	[J]	Translation, ribosomal structure and biogenesis	--	--	--	[J]	Translation, ribosomal structure and biogenesis	NOL1/NOP2/sun family	Putative methyltransferase NSUN3 GN=nsun3 OS=Danio rerio (Zebrafish) PE=2 SV=1	J	Translation, ribosomal structure and biogenesis	PREDICTED: putative methyltransferase NSUN3 isoform X3 [Gallus gallus]	--
gene16031	PDGFA	3.83649	1316	5.47571	1451	4.43787	1795	4.53043	1444	5.95374	1617	5.75807	2079	6.05053	2380	5.81768	2355	5.82352e-19	-0.590052	down	--	--	Molecular Function: growth factor activity (GO:0008083);; Cellular Component: membrane (GO:0016020);;	K04359|7.64537e-140|gga:374196|PDGFA, PDGF-A; platelet-derived growth factor alpha polypeptide; K04359 platelet-derived growth factor subunit A (A)	MAPK signaling pathway (ko04010);; Cytokine-cytokine receptor interaction (ko04060);; Focal adhesion (ko04510);; Gap junction (ko04540);; Regulation of actin cytoskeleton (ko04810)	--	--	Platelet-derived growth factor, N terminal region;; PDGF/VEGF domain	Platelet-derived growth factor subunit A (Precursor) GN=pdgfa OS=Xenopus laevis (African clawed frog) PE=2 SV=1	T	Signal transduction mechanisms	platelet-derived growth factor subunit A preproprotein [Gallus gallus]	molecular function: binding (GO:0005488);; cellular component: membrane (GO:0016020)
gene16069	LFNG	4.53245	704	6.57785	990	5.23476	966	5.18994	785	10.2224	1218	10.4243	1616	11.3634	1972	11.3587	1887	1.40444e-19	-1.00981	down	--	--	Biological Process: ovarian follicle development (GO:0001541);; Biological Process: female meiotic division (GO:0007143);; Biological Process: compartment pattern specification (GO:0007386);; Cellular Component: integral component of Golgi membrane (GO:0030173);; Biological Process: positive regulation of protein binding (GO:0032092);; Molecular Function: O-fucosylpeptide 3-beta-N-acetylglucosami…	K05948|0|gga:395790|LFNG; LFNG O-fucosylpeptide 3-beta-N-acetylglucosaminyltransferase (EC:2.4.1.222); K05948 fringe [EC:2.4.1.222] (A)	Other types of O-glycan biosynthesis (ko00514);; Notch signaling pathway (ko04330)	--	--	Fringe-like	Beta-1,3-N-acetylglucosaminyltransferase lunatic fringe GN=LFNG OS=Gallus gallus (Chicken) PE=2 SV=1	G	Carbohydrate transport and metabolism	beta-1,3-N-acetylglucosaminyltransferase lunatic fringe precursor [Gallus gallus]	biological process: reproduction (GO:0000003);; biological process: reproductive process (GO:0022414);; biological process: multicellular organismal process (GO:0032501);; biological process: developmental process (GO:0032502);; biological process: single-organism process (GO:0044699);; biological process: rhythmic process (GO:0048511);; biological process: cellular process (GO:0009987);; biologi…
gene16087	MMD2	0.181838	31	0.166664	28	0.139647	28	0.150814	25	0.263579	35	0.257828	44	0.228153	43	0.305565	56	0.0106385	-0.590893	down	[R]	General function prediction only	Cellular Component: integral component of membrane (GO:0016021);; Biological Process: cytolysis (GO:0019835);; Cellular Component: perinuclear region of cytoplasm (GO:0048471);;	K11064|3.55057e-178|mgp:100538748|MMD2; monocyte to macrophage differentiation-associated 2; K11064 monocyte to macrophage differentiation protein (A)	--	[V]	Defense mechanisms	Haemolysin-III related	--	V	Defense mechanisms	PREDICTED: monocyte to macrophage differentiation factor 2 isoform X6 [Gallus gallus]	cellular component: membrane (GO:0016020);; cellular component: membrane part (GO:0044425);; biological process: cellular process (GO:0009987);; cellular component: cell (GO:0005623);; cellular component: cell part (GO:0044464)
gene161	LOC419035	6.82757	2474	6.02978	2097	5.56568	2396	5.67878	2005	2.15427	599	1.93154	693	2.42218	981	2.2247	862	1.02664e-47	1.37228	up	--	--	--	--	--	[R]	General function prediction only	Domain of unknown function (DUF3338);; FERM central domain;; FERM C-terminal PH-like domain;; FERM N-terminal domain	Radixin GN=RDX OS=Gallus gallus (Chicken) PE=2 SV=1	R	General function prediction only	PREDICTED: FERM domain-containing protein 4A isoform X3 [Meleagris gallopavo]	--
gene16107	KCNJ12	1.47522	413	1.26504	345	1.07937	360	1.15895	316	0.432209	119	0.430398	153	0.588556	185	0.59635	180	1.62673e-13	0.999952	up	--	--	Molecular Function: inward rectifier potassium channel activity (GO:0005242);; Cellular Component: plasma membrane (GO:0005886);; Biological Process: potassium ion transport (GO:0006813);; Cellular Component: integral component of membrane (GO:0016021);; Biological Process: regulation of ion transmembrane transport (GO:0034765);; Biological Process: protein homotetramerization (GO:0051289);;	K05005|0|mgp:100541373|KCNJ12; potassium inwardly-rectifying channel, subfamily J, member 12; K05005 potassium inwardly-rectifying channel subfamily J member 12 (A)	--	[P]	Inorganic ion transport and metabolism	Inward rectifier potassium channel;; Inward rectifier potassium channel N-terminal	ATP-sensitive inward rectifier potassium channel 12 GN=KCNJ12 OS=Gallus gallus (Chicken) PE=1 SV=1	P	Inorganic ion transport and metabolism	PREDICTED: ATP-sensitive inward rectifier potassium channel 12 isoform X1 [Columba livia]	molecular function: transporter activity (GO:0005215);; biological process: cellular process (GO:0009987);; biological process: single-organism process (GO:0044699);; biological process: localization (GO:0051179);; biological process: biological regulation (GO:0065007);; cellular component: cell (GO:0005623);; cellular component: membrane (GO:0016020);; cellular component: cell part (GO:0044464);…
gene1614	DUSP27	0.27899	289	0.27475	281	0.281989	365	0.270713	294	0.128676	110	0.183449	166	0.217801	245	0.233825	214	3.9324e-05	0.601595	up	--	--	Biological Process: protein dephosphorylation (GO:0006470);; Molecular Function: protein tyrosine/serine/threonine phosphatase activity (GO:0008138);;	K14165|0|gga:418444|DUSP27; dual specificity phosphatase 27 (putative); K14165 atypical dual specificity phosphatase [EC:3.1.3.16 3.1.3.48] (A)	--	--	--	Dual specificity phosphatase, catalytic domain	Dual specificity phosphatase DUPD1 GN=DUPD1 OS=Anolis carolinensis (Green anole) PE=3 SV=1	V	Defense mechanisms	PREDICTED: inactive dual specificity phosphatase 27 isoform X5 [Gallus gallus]	biological process: metabolic process (GO:0008152);; biological process: cellular process (GO:0009987);; molecular function: catalytic activity (GO:0003824)
gene16160	SSTR5	0.639446	48	0.249619	30	0.892985	76	0.634133	52	1.37116	89	1.19995	93	1.03162	82	1.21481	99	0.00101236	-0.749627	down	--	--	Molecular Function: somatostatin receptor activity (GO:0004994);; Cellular Component: plasma membrane (GO:0005886);; Cellular Component: integral component of membrane (GO:0016021);; Biological Process: glucose homeostasis (GO:0042593);; Biological Process: regulation of insulin secretion (GO:0050796);;	K04221|0|gga:427667|SSTR5, SS5R; somatostatin receptor 5; K04221 somatostatin receptor 5 (A)	Neuroactive ligand-receptor interaction (ko04080)	[R]	General function prediction only	7 transmembrane receptor (rhodopsin family);; Serpentine type 7TM GPCR chemoreceptor Srsx;; Serpentine type 7TM GPCR chemoreceptor Srv;; Serpentine type 7TM GPCR chemoreceptor Srx	Somatostatin-like receptor F_48D10.1 GN=F_48D10.1 OS=Takifugu rubripes (Japanese pufferfish) PE=3 SV=1	T	Signal transduction mechanisms	PREDICTED: LOW QUALITY PROTEIN: somatostatin receptor type 5 [Meleagris gallopavo]	molecular function: receptor activity (GO:0004872);; molecular function: molecular transducer activity (GO:0060089);; biological process: cellular process (GO:0009987);; biological process: signaling (GO:0023052);; biological process: single-organism process (GO:0044699);; biological process: response to stimulus (GO:0050896);; biological process: biological regulation (GO:0065007);; cellular com…
gene16163	SOX8	1.65036	151	1.44724	129	1.55019	169	1.77896	159	2.49061	175	3.06968	281	2.69215	276	2.90315	285	7.21619e-09	-0.787124	down	--	--	Molecular Function: RNA polymerase II core promoter sequence-specific DNA binding (GO:0000979);; Biological Process: osteoblast differentiation (GO:0001649);; Biological Process: in utero embryonic development (GO:0001701);; Biological Process: neural crest cell migration (GO:0001755);; Biological Process: heart valve development (GO:0003170);; Molecular Function: sequence-specific DNA binding tr…	K09270|0|gga:395483|SOX8; SRY (sex determining region Y)-box 8; K09270 transcription factor SOX7/8/10/18 (SOX group E/F) (A)	--	[K]	Transcription	HMG (high mobility group) box;; Sox developmental protein N terminal;; HMG-box domain	Transcription factor SOX-8 GN=SOX8 OS=Gallus gallus (Chicken) PE=2 SV=1	K	Transcription	transcription factor SOX-8 [Gallus gallus]	molecular function: binding (GO:0005488);; biological process: cellular process (GO:0009987);; biological process: developmental process (GO:0032502);; biological process: single-organism process (GO:0044699);; biological process: multicellular organismal process (GO:0032501);; biological process: locomotion (GO:0040011);; biological process: localization (GO:0051179);; molecular function: nuclei…
gene16205	GRID2IP	5.23082	2811	4.17023	1903	4.20079	2666	4.05228	1941	2.4763	1000	2.60172	1361	2.57132	1460	2.55597	1351	1.9064e-10	0.704254	up	--	--	--	--	--	[TZ]	Signal transduction mechanisms;; Cytoskeleton	Formin Homology 2 Domain;; PDZ domain (Also known as DHR or GLGF);; PDZ domain;; Sodium:solute symporter family	Delphilin GN=grid2ip OS=Danio rerio (Zebrafish) PE=3 SV=1	T	Signal transduction mechanisms	PREDICTED: delphilin isoform X5 [Gallus gallus]	--
gene16221	PLK1	41.8554	5927	34.2301	4699	38.118	6419	37.567	5185	14.5287	1579	12.7971	1811	16.027	2538	14.3343	2173	2.46049e-55	1.31586	up	[RTKL]	General function prediction only;; Signal transduction mechanisms;; Transcription;; Replication, recombination and repair	--	K06631|0|gga:416575|PLK1; polo-like kinase 1 (EC:2.7.1.-); K06631 polo-like kinase 1 [EC:2.7.11.21] (A)	FoxO signaling pathway (ko04068);; Cell cycle (ko04110);; Oocyte meiosis (ko04114);; Progesterone-mediated oocyte maturation (ko04914)	[D]	Cell cycle control, cell division, chromosome partitioning	Protein kinase domain;; POLO box duplicated region;; Protein tyrosine kinase;; Kinase-like	Serine/threonine-protein kinase PLK1 GN=plk1 OS=Xenopus laevis (African clawed frog) PE=1 SV=1	D	Cell cycle control, cell division, chromosome partitioning	serine/threonine-protein kinase PLK1 [Gallus gallus]	--
gene16227	SCNN1B	3.89082	529	3.10509	435	3.37153	531	3.59865	503	1.82157	178	1.96724	263	1.76661	261	1.50406	215	9.36504e-15	0.95973	up	--	--	Cellular Component: external side of plasma membrane (GO:0009897);; Molecular Function: ligand-gated sodium channel activity (GO:0015280);; Cellular Component: sodium channel complex (GO:0034706);; Biological Process: sodium ion transmembrane transport (GO:0035725);; Molecular Function: WW domain binding (GO:0050699);;	K04825|0|gga:427673|SCNN1B; sodium channel, non-voltage-gated 1, beta subunit; K04825 amiloride-sensitive sodium channel subunit beta (A)	--	[PT]	Inorganic ion transport and metabolism;; Signal transduction mechanisms	Amiloride-sensitive sodium channel	Amiloride-sensitive sodium channel subunit beta GN=scnn1b-a OS=Xenopus laevis (African clawed frog) PE=2 SV=1	P	Inorganic ion transport and metabolism	PREDICTED: amiloride-sensitive sodium channel subunit beta isoform X10 [Gallus gallus]	cellular component: cell (GO:0005623);; cellular component: membrane (GO:0016020);; cellular component: membrane part (GO:0044425);; cellular component: cell part (GO:0044464);; molecular function: transporter activity (GO:0005215);; biological process: cellular process (GO:0009987);; biological process: single-organism process (GO:0044699);; biological process: localization (GO:0051179);; cellul…
gene16250	MYH11	0.79826	168	0.353703	106	0.42923	128	0.504744	93	0.160513	34	0.311525	68	0.56011	100	0.209916	70	0.00655994	0.614843	up	[Z]	Cytoskeleton	Cellular Component: stress fiber (GO:0001725);; Molecular Function: motor activity (GO:0003774);; Molecular Function: actin binding (GO:0003779);; Molecular Function: calmodulin binding (GO:0005516);; Molecular Function: ATP binding (GO:0005524);; Cellular Component: muscle myosin complex (GO:0005859);; Biological Process: smooth muscle contraction (GO:0006939);; Molecular Function: structural co…	K10352|0|gga:396211|MYH11, myosin; myosin, heavy chain 11, smooth muscle; K10352 myosin heavy chain (A)	Tight junction (ko04530)	[Z]	Cytoskeleton	Myosin head (motor domain);; Myosin tail;; Myosin N-terminal SH3-like domain	Myosin-11 GN=MYH11 OS=Gallus gallus (Chicken) PE=1 SV=4	Z	Cytoskeleton	RecName: Full=Myosin-11; AltName: Full=Myosin heavy chain 11; AltName: Full=Myosin heavy chain, gizzard smooth muscle [Gallus gallus]	cellular component: cell (GO:0005623);; cellular component: organelle (GO:0043226);; cellular component: organelle part (GO:0044422);; cellular component: cell part (GO:0044464);; molecular function: catalytic activity (GO:0003824);; biological process: metabolic process (GO:0008152);; molecular function: binding (GO:0005488);; cellular component: macromolecular complex (GO:0032991);; biological …
gene16270	TMC7	4.10246	769	4.47	810	3.73494	843	4.52346	816	2.84371	380	2.40398	431	2.72258	523	2.79277	536	6.96218e-12	0.66468	up	--	--	Biological Process: ion transport (GO:0006811);; Cellular Component: integral component of membrane (GO:0016021);;	--	--	--	--	TMC domain	Transmembrane channel-like protein 7 GN=Tmc7 OS=Gallus gallus (Chicken) PE=2 SV=1	S	Function unknown	transmembrane channel-like protein 7 [Gallus gallus]	biological process: single-organism process (GO:0044699);; biological process: localization (GO:0051179);; cellular component: membrane (GO:0016020);; cellular component: membrane part (GO:0044425)
gene16298	SOCS1	188.669	8133	194.192	8125	198.787	10207	182.054	7630	283.147	9378	312.253	13428	272.626	13106	283.632	13062	1.25918e-27	-0.629836	down	--	--	Molecular Function: insulin-like growth factor receptor binding (GO:0005159);; Biological Process: protein ubiquitination (GO:0016567);; Molecular Function: kinase inhibitor activity (GO:0019210);; Biological Process: cytokine-mediated signaling pathway (GO:0019221);; Molecular Function: protein kinase binding (GO:0019901);; Biological Process: negative regulation of tyrosine phosphorylation of S…	K04694|1.85423e-148|gga:416630|SOCS1; suppressor of cytokine signaling 1; K04694 suppressor of cytokine signaling 1 (A)	Ubiquitin mediated proteolysis (ko04120);; Jak-STAT signaling pathway (ko04630);; Insulin signaling pathway (ko04910)	[T]	Signal transduction mechanisms	SOCS box;; SH2 domain	Cytokine-inducible SH2-containing protein GN=CISH OS=Gallus gallus (Chicken) PE=2 SV=1	T	Signal transduction mechanisms	suppressor of cytokine signaling 1 [Gallus gallus]	molecular function: binding (GO:0005488);; biological process: metabolic process (GO:0008152);; biological process: cellular process (GO:0009987);; molecular function: enzyme regulator activity (GO:0030234);; biological process: biological regulation (GO:0065007);; biological process: signaling (GO:0023052);; biological process: single-organism process (GO:0044699);; biological process: response …
gene16308	GRIN2A	0.157539	110	0.20608	159	0.311757	328	0.371574	320	0.417771	284	0.368605	326	0.554274	483	0.45682	432	0.00570822	-0.642198	down	--	--	--	K05209|0|gga:427678|GRIN2A; glutamate receptor, ionotropic, N-methyl D-aspartate 2A; K05209 glutamate receptor ionotropic, NMDA 2A (A)	Calcium signaling pathway (ko04020);; Neuroactive ligand-receptor interaction (ko04080)	[PET]	Inorganic ion transport and metabolism;; Amino acid transport and metabolism;; Signal transduction mechanisms	N-methyl D-aspartate receptor 2B3 C-terminus;; Ligand-gated ion channel;; Bacterial extracellular solute-binding proteins, family 3;; Ligated ion channel L-glutamate- and glycine-binding site;; Receptor family ligand binding region	Glutamate receptor ionotropic, delta-2 (Precursor) OS=Danio rerio (Zebrafish) PE=2 SV=1	T	Signal transduction mechanisms	PREDICTED: glutamate receptor ionotropic, NMDA 2A [Gallus gallus]	--
gene16317	CARHSP1	9.69914	1237	9.40959	1164	10.506	1592	10.6723	1325	14.7769	1456	14.718	1874	14.924	2129	14.5217	1983	1.15653e-19	-0.588718	down	[K]	Transcription	--	--	--	[J]	Translation, ribosomal structure and biogenesis	'Cold-shock' DNA-binding domain	--	J	Translation, ribosomal structure and biogenesis	PREDICTED: calcium-regulated heat stable protein 1 isoform X2 [Meleagris gallopavo]	--
gene16344	TMEM8A	13.533	3702	13.4125	3684	15.7112	5508	12.3126	3174	8.16633	1579	8.76158	2527	11.3369	2875	10.2305	2627	4.24763e-08	0.605328	up	--	--	--	--	--	--	--	Protein of unknown function (DUF3522)	Protein myomaker GN=tmem8c OS=Danio rerio (Zebrafish) PE=2 SV=1	S	Function unknown	PREDICTED: transmembrane protein 8A isoform X3 [Gallus gallus]	--
gene16350	RGS11	1.76683	167	0.956639	89	1.34943	152	1.855	172	2.62188	183	2.37119	223	2.42795	254	2.4539	249	0.000483601	-0.653063	down	--	--	Molecular Function: signal transducer activity (GO:0004871);; Cellular Component: heterotrimeric G-protein complex (GO:0005834);; Biological Process: intracellular signal transduction (GO:0035556);; Biological Process: termination of G-protein coupled receptor signaling pathway (GO:0038032);; Cellular Component: dendrite terminus (GO:0044292);;	K16449|0|gga:395621|RGS11; regulator of G-protein signaling 11; K16449 regulator of G-protein signaling (A)	--	[T]	Signal transduction mechanisms	Regulator of G protein signaling domain;; Domain found in Dishevelled, Egl-10, and Pleckstrin (DEP);; GGL domain	Regulator of G-protein signaling 20 GN=RGS20 OS=Gallus gallus (Chicken) PE=2 SV=1	T	Signal transduction mechanisms	PREDICTED: regulator of G-protein signaling 11 [Gallus gallus]	molecular function: molecular transducer activity (GO:0060089);; cellular component: cell (GO:0005623);; cellular component: membrane (GO:0016020);; cellular component: macromolecular complex (GO:0032991);; cellular component: membrane part (GO:0044425);; cellular component: cell part (GO:0044464);; biological process: cellular process (GO:0009987);; biological process: signaling (GO:0023052);; b…
gene16459	CCNF	8.69317	1785	9.23173	1838	8.61508	2104	9.49511	1901	5.33427	841	5.20595	1068	5.45195	1252	5.14378	1131	7.8951e-29	0.713092	up	[D]	Cell cycle control, cell division, chromosome partitioning	Cellular Component: nucleus (GO:0005634);;	K10289|0|gga:416749|CCNF; cyclin F; K10289 F-box protein 1 (cyclin F) (A)	--	[D]	Cell cycle control, cell division, chromosome partitioning	Cyclin, N-terminal domain;; Cyclin, C-terminal domain	Cyclin-F GN=ccnf OS=Xenopus tropicalis (Western clawed frog) PE=2 SV=1	D	Cell cycle control, cell division, chromosome partitioning	PREDICTED: cyclin-F isoform X3 [Gallus gallus]	cellular component: cell (GO:0005623);; cellular component: organelle (GO:0043226);; cellular component: cell part (GO:0044464)
gene1647	HTR1F	0.015842	6	0.041578	15	0.02034	9	0.030205	11	0.080711	24	0.069759	27	0.037891	16	0.080642	33	0.00760151	-0.725591	down	--	--	Molecular Function: serotonin receptor activity (GO:0004993);; Cellular Component: integral component of plasma membrane (GO:0005887);; Biological Process: serotonin receptor signaling pathway (GO:0007210);; Molecular Function: serotonin binding (GO:0051378);;	K04153|0|gga:427963|HTR1F; 5-hydroxytryptamine (serotonin) receptor 1F, G protein-coupled; K04153 5-hydroxytryptamine receptor 1 (A)	Neuroactive ligand-receptor interaction (ko04080)	[R]	General function prediction only	7 transmembrane receptor (rhodopsin family);; Serpentine type 7TM GPCR chemoreceptor Srsx;; Serpentine type 7TM GPCR chemoreceptor Srx	5-hydroxytryptamine receptor 1D GN=htr1d OS=Takifugu rubripes (Japanese pufferfish) PE=3 SV=1	T	Signal transduction mechanisms	PREDICTED: 5-hydroxytryptamine receptor 1F isoform X1 [Gallus gallus]	molecular function: receptor activity (GO:0004872);; molecular function: molecular transducer activity (GO:0060089);; biological process: cellular process (GO:0009987);; biological process: signaling (GO:0023052);; biological process: single-organism process (GO:0044699);; biological process: response to stimulus (GO:0050896);; biological process: biological regulation (GO:0065007);; cellular com…
gene16475	GPRC5B	0.065775	20	0.064626	19	0.133661	48	0.114033	37	0.243099	58	0.133449	44	0.173033	58	0.156521	54	0.0134049	-0.632699	down	--	--	Molecular Function: G-protein coupled receptor activity (GO:0004930);; Cellular Component: nucleolus (GO:0005730);; Cellular Component: Golgi apparatus (GO:0005794);; Cellular Component: plasma membrane (GO:0005886);; Biological Process: G-protein coupled receptor signaling pathway (GO:0007186);; Biological Process: locomotory behavior (GO:0007626);; Biological Process: positive regulation of neu…	K04619|0|gga:101747453|GPRC5B; G protein-coupled receptor, family C, group 5, member B; K04619 G protein-coupled receptor family C group 5 member B (A)	--	--	--	7 transmembrane sweet-taste receptor of 3 GCPR	--	T	Signal transduction mechanisms	PREDICTED: G-protein coupled receptor family C group 5 member B [Gallus gallus]	molecular function: receptor activity (GO:0004872);; molecular function: molecular transducer activity (GO:0060089);; biological process: cellular process (GO:0009987);; biological process: signaling (GO:0023052);; biological process: single-organism process (GO:0044699);; biological process: response to stimulus (GO:0050896);; biological process: biological regulation (GO:0065007);; cellular com…
gene16485	ERI2	2.52615	367	1.29045	154	2.21543	391	2.17489	311	0.899946	109	1.17634	168	1.5223	247	0.906251	158	0.00648722	0.593479	up	--	--	--	K18417|0|gga:427000|ERI2, EXOD1; ERI1 exoribonuclease family member 2; K18417 ERI1 exoribonuclease 2 [EC:3.1.-.-] (A)	--	[L]	Replication, recombination and repair	Exonuclease;; GRF zinc finger	ERI1 exoribonuclease 2 GN=eri2 OS=Xenopus laevis (African clawed frog) PE=2 SV=1	L	Replication, recombination and repair	PREDICTED: ERI1 exoribonuclease 2 [Gallus gallus]	--
gene16493	CRYM	7.46855	1095	7.32442	1041	7.37344	1285	7.69664	1100	11.9319	1342	12.8225	1877	12.1296	1988	11.7068	1837	6.55757e-35	-0.73928	down	[E]	Amino acid transport and metabolism	Biological Process: negative regulation of transcription from RNA polymerase II promoter (GO:0000122);; Molecular Function: transcription corepressor activity (GO:0003714);; Cellular Component: nucleus (GO:0005634);; Cellular Component: mitochondrion (GO:0005739);; Cellular Component: plasma membrane (GO:0005886);; Biological Process: sensory perception of sound (GO:0007605);; Biological Process:…	K18258|0|gga:427008|CRYM; crystallin, mu; K18258 thiomorpholine-carboxylate dehydrogenase [EC:1.5.1.25] (A)	--	[E]	Amino acid transport and metabolism	Ornithine cyclodeaminase/mu-crystallin family	--	E	Amino acid transport and metabolism	PREDICTED: thiomorpholine-carboxylate dehydrogenase isoform X1 [Gallus gallus]	biological process: biological regulation (GO:0065007);; molecular function: protein binding transcription factor activity (GO:0000988);; cellular component: cell (GO:0005623);; cellular component: organelle (GO:0043226);; cellular component: cell part (GO:0044464);; cellular component: membrane (GO:0016020);; biological process: multicellular organismal process (GO:0032501);; biological process:…
gene1652	VGLL3	7.70039	3054	9.17545	3527	8.57561	4048	9.67373	3742	16.2247	4934	14.976	5933	14.8924	6602	15.1173	6422	3.01239e-25	-0.827638	down	--	--	Cellular Component: nucleus (GO:0005634);; Biological Process: regulation of transcription, DNA-templated (GO:0006355);;	--	--	--	--	Vestigial/Tondu family	--	K	Transcription	PREDICTED: transcription cofactor vestigial-like protein 3 isoform X2 [Gallus gallus]	cellular component: cell (GO:0005623);; cellular component: organelle (GO:0043226);; cellular component: cell part (GO:0044464);; biological process: biological regulation (GO:0065007)
gene16573	SERPIND1	0.943741	104	0.997779	106	1.21748	159	1.18335	127	2.26944	191	1.99806	219	2.36061	290	2.50091	294	7.3937e-12	-1.02248	down	[O]	Posttranslational modification, protein turnover, chaperones	Molecular Function: serine-type endopeptidase inhibitor activity (GO:0004867);;	K03912|0|gga:395877|SERPIND1; serpin peptidase inhibitor, clade D (heparin cofactor), member 1; K03912 heparin cofactor II (A)	--	[V]	Defense mechanisms	Serpin (serine protease inhibitor)	Ovalbumin-related protein Y GN=SERPINB14B OS=Gallus gallus (Chicken) PE=1 SV=1	V	Defense mechanisms	PREDICTED: heparin cofactor 2 [Gallus gallus]	molecular function: enzyme regulator activity (GO:0030234);; biological process: biological regulation (GO:0065007)
gene16596	CDC45	13.5192	2147	12.8595	1959	13.2203	2470	14.8303	2274	6.67529	819	6.49504	1030	6.52417	1157	6.94296	1182	3.84191e-42	0.955038	up	--	--	Biological Process: DNA replication initiation (GO:0006270);;	K06628|0|gga:416776|CDC45, CDC45L; cell division cycle 45; K06628 cell division control protein 45 (A)	Cell cycle (ko04110)	[L]	Replication, recombination and repair	CDC45-like protein	Cell division control protein 45 homolog GN=cdc45 OS=Xenopus laevis (African clawed frog) PE=1 SV=2	L	Replication, recombination and repair	PREDICTED: cell division control protein 45 homolog isoform X3 [Gallus gallus]	biological process: metabolic process (GO:0008152);; biological process: cellular process (GO:0009987)
gene16648	TMEM132B	0.165264	66	0.09536	38	0.153661	73	0.132391	52	0.072125	22	0.081781	33	0.026967	12	0.042462	18	0.0028983	0.785075	up	--	--	--	K17599|0|gga:416810|TMEM132B; transmembrane protein 132B; K17599 transmembrane protein 132 (A)	--	[S]	Function unknown	--	--	S	Function unknown	PREDICTED: transmembrane protein 132B isoform X4 [Gallus gallus]	--
gene16709	MORN3	0.343254	54	0.328633	51	0.332379	61	0.273504	44	0.161539	21	0.087455	11	0.101267	13	0.065389	7	5.54031e-05	1.07545	up	[S]	Function unknown	--	--	--	[R]	General function prediction only	MORN repeat	MORN repeat-containing protein 3 GN=morn3 OS=Xenopus laevis (African clawed frog) PE=2 SV=1	R	General function prediction only	PREDICTED: MORN repeat-containing protein 3 [Gallus gallus]	--
gene1671	LIPI	0.970863	99	0.890456	88	1.15083	135	0.884687	88	0.269041	21	0.189837	20	0.365269	42	0.346403	38	2.7882e-09	1.30924	up	--	--	Molecular Function: phospholipase activity (GO:0004620);; Cellular Component: extracellular space (GO:0005615);; Cellular Component: plasma membrane (GO:0005886);; Molecular Function: heparin binding (GO:0008201);; Biological Process: lipid catabolic process (GO:0016042);;	--	--	--	--	Lipase	Lipase member H-A (Precursor) GN=liph-a OS=Xenopus laevis (African clawed frog) PE=2 SV=1	R	General function prediction only	PREDICTED: lipase member H-A-like isoform X3 [Gallus gallus]	molecular function: catalytic activity (GO:0003824);; biological process: metabolic process (GO:0008152);; cellular component: extracellular region (GO:0005576);; cellular component: extracellular region part (GO:0044421);; cellular component: cell (GO:0005623);; cellular component: membrane (GO:0016020);; cellular component: cell part (GO:0044464);; molecular function: binding (GO:0005488);; bio…
gene16734	HVCN1	18.1326	6121	17.5385	5743	16.9127	6790	17.6998	5824	9.89374	2564	8.46189	2855	9.9799	3768	9.36123	3422	1.11137e-40	0.836918	up	--	--	Biological Process: response to pH (GO:0009268);; Biological Process: response to zinc ion (GO:0010043);; Biological Process: proton transport (GO:0015992);; Cellular Component: integral component of membrane (GO:0016021);; Molecular Function: voltage-gated proton channel activity (GO:0030171);;	--	--	--	--	Ion transport protein	Voltage-gated hydrogen channel 1 GN=HVCN1 OS=Gallus gallus (Chicken) PE=2 SV=1	P	Inorganic ion transport and metabolism	voltage-gated hydrogen channel 1 [Gallus gallus]	biological process: response to stimulus (GO:0050896);; biological process: single-organism process (GO:0044699);; biological process: localization (GO:0051179);; cellular component: membrane (GO:0016020);; cellular component: membrane part (GO:0044425);; molecular function: transporter activity (GO:0005215);; biological process: cellular process (GO:0009987);; biological process: biological regu…
gene16735	PPP1CC	152.026	20122	142.391	18293	143.697	22450	144.689	18673	97.0463	9650	89.517	11603	88.8863	12943	90.7349	12625	3.5925e-47	0.644978	up	[T]	Signal transduction mechanisms	Cellular Component: condensed chromosome kinetochore (GO:0000777);; Biological Process: angiogenesis (GO:0001525);; Molecular Function: protein serine/threonine phosphatase activity (GO:0004722);; Cellular Component: nucleolus (GO:0005730);; Cellular Component: mitochondrial outer membrane (GO:0005741);; Biological Process: glycogen metabolic process (GO:0005977);; Biological Process: protein dep…	K06269|0|gga:416872|PPP1CC; protein phosphatase 1, catalytic subunit, gamma isozyme (EC:3.1.3.16); K06269 serine/threonine-protein phosphatase PP1 catalytic subunit [EC:3.1.3.16] (A)	mRNA surveillance pathway (ko03015);; Oocyte meiosis (ko04114);; Adrenergic signaling in cardiomyocytes (ko04261);; Vascular smooth muscle contraction (ko04270);; Focal adhesion (ko04510);; Regulation of actin cytoskeleton (ko04810);; Insulin signaling pathway (ko04910);; Herpes simplex infection (ko05168)	[TR]	Signal transduction mechanisms;; General function prediction only	Calcineurin-like phosphoesterase	Serine/threonine-protein phosphatase PP1-gamma catalytic subunit {ECO:0000250|UniProtKB:P36873} OS=Xenopus tropicalis (Western clawed frog) PE=2 SV=1	T	Signal transduction mechanisms	serine/threonine-protein phosphatase PP1-gamma catalytic subunit [Gallus gallus]	cellular component: cell (GO:0005623);; cellular component: macromolecular complex (GO:0032991);; cellular component: organelle (GO:0043226);; cellular component: organelle part (GO:0044422);; cellular component: cell part (GO:0044464);; biological process: developmental process (GO:0032502);; biological process: single-organism process (GO:0044699);; molecular function: catalytic activity (GO:00…
gene16737	MYL2	8.4989	346	6.96869	275	7.86006	381	8.07904	321	3.16792	99	4.56927	186	3.95355	180	3.93383	172	3.1771e-10	0.886179	up	[TZDR]	Signal transduction mechanisms;; Cytoskeleton;; Cell cycle control, cell division, chromosome partitioning;; General function prediction only	Molecular Function: actin monomer binding (GO:0003785);; Molecular Function: calcium ion binding (GO:0005509);; Cellular Component: mitochondrion (GO:0005739);; Biological Process: post-embryonic development (GO:0009791);; Cellular Component: actin cytoskeleton (GO:0015629);; Cellular Component: myofibril (GO:0030016);; Biological Process: negative regulation of cell growth (GO:0030308);; Biologi…	K10351|2.06845e-116|mgp:100547128|MYL2; myosin, light chain 2, regulatory, cardiac, slow; K10351 myosin regulatory light chain 2 (A)	Cardiac muscle contraction (ko04260);; Adrenergic signaling in cardiomyocytes (ko04261);; Focal adhesion (ko04510);; Tight junction (ko04530);; Regulation of actin cytoskeleton (ko04810)	[Z]	Cytoskeleton	EF hand;; EF-hand domain pair;; EF-hand domain pair;; EF-hand domain	Myosin regulatory light chain 2A, cardiac muscle isoform OS=Gallus gallus (Chicken) PE=1 SV=2	Z	Cytoskeleton	myosin regulatory light chain 2A, cardiac muscle isoform [Gallus gallus]	molecular function: binding (GO:0005488);; cellular component: cell (GO:0005623);; cellular component: organelle (GO:0043226);; cellular component: cell part (GO:0044464);; biological process: multicellular organismal process (GO:0032501);; biological process: developmental process (GO:0032502);; biological process: single-organism process (GO:0044699);; biological process: biological regulation …
gene16756	RPH3A	1.64887	204	0.557058	125	0.859946	121	0.8268	143	0.221598	40	0.328472	76	0.337944	88	0.221759	55	0.000106461	0.871989	up	--	--	Molecular Function: transporter activity (GO:0005215);; Biological Process: intracellular protein transport (GO:0006886);; Cellular Component: synaptic vesicle (GO:0008021);; Cellular Component: membrane (GO:0016020);; Molecular Function: Rab GTPase binding (GO:0017137);; Molecular Function: metal ion binding (GO:0046872);;	--	--	[U]	Intracellular trafficking, secretion, and vesicular transport	C2 domain;; FYVE-type zinc finger	Synaptotagmin-1 GN=SYT1 OS=Gallus gallus (Chicken) PE=2 SV=1	U	Intracellular trafficking, secretion, and vesicular transport	PREDICTED: rabphilin-3A isoform X5 [Gallus gallus]	molecular function: transporter activity (GO:0005215);; biological process: localization (GO:0051179);; cellular component: cell (GO:0005623);; cellular component: organelle (GO:0043226);; cellular component: synapse part (GO:0044456);; cellular component: cell part (GO:0044464);; cellular component: synapse (GO:0045202);; cellular component: membrane (GO:0016020);; molecular function: binding (G…
gene16835	CHCHD10	17.3076	1033	15.1227	1003	18.154	1168	8.47993	564	22.2418	1018	37.0703	1445	34.0161	1528	23.0398	1460	9.93955e-05	-0.593029	down	--	--	--	--	--	[S]	Function unknown	CHCH domain	--	S	Function unknown	PREDICTED: coiled-coil-helix-coiled-coil-helix domain-containing protein 10, mitochondrial-like isoform X1 [Gallus gallus]	--
gene16839	DERL3	7.18235	593	8.17932	630	7.79336	750	8.29538	660	11.5363	724	10.4109	848	17.3316	1496	9.76795	850	4.70707e-05	-0.611886	down	[S]	Function unknown	Biological Process: protein N-linked glycosylation via asparagine (GO:0018279);; Cellular Component: integral component of endoplasmic reticulum membrane (GO:0030176);; Biological Process: endoplasmic reticulum unfolded protein response (GO:0030968);;	K13989|7.07288e-131|gga:416934|DERL3; derlin 3; K13989 Derlin-2/3 (A)	Protein processing in endoplasmic reticulum (ko04141)	[S]	Function unknown	Der1-like family	--	S	Function unknown	Der1-like domain family, member 3 [Gallus gallus]	biological process: metabolic process (GO:0008152);; biological process: cellular process (GO:0009987);; biological process: single-organism process (GO:0044699);; cellular component: cell (GO:0005623);; cellular component: membrane (GO:0016020);; cellular component: organelle (GO:0043226);; cellular component: organelle part (GO:0044422);; cellular component: membrane part (GO:0044425);; cellula…
gene16844	MIF	144.127	5141	169.245	5852	176.592	7491	212.305	7381	264.769	7248	273.594	9749	290.662	11592	242.134	9246	1.29384e-08	-0.62614	down	--	--	Biological Process: prostaglandin biosynthetic process (GO:0001516);; Biological Process: negative regulation of mature B cell apoptotic process (GO:0002906);; Molecular Function: dopachrome isomerase activity (GO:0004167);; Molecular Function: cytokine activity (GO:0005125);; Molecular Function: cytokine receptor binding (GO:0005126);; Cellular Component: extracellular space (GO:0005615);; Cellu…	K07253|2.02342e-81|gga:100857237|MIF; macrophage migration inhibitory factor (glycosylation-inhibiting factor); K07253 phenylpyruvate tautomerase [EC:5.3.2.1] (A)	Tyrosine metabolism (ko00350);; Phenylalanine metabolism (ko00360)	[V]	Defense mechanisms	Macrophage migration inhibitory factor (MIF)	Macrophage migration inhibitory factor GN=MIF OS=Gallus gallus (Chicken) PE=3 SV=3	V	Defense mechanisms	PREDICTED: macrophage migration inhibitory factor [Gallus gallus]	biological process: metabolic process (GO:0008152);; biological process: cellular process (GO:0009987);; biological process: single-organism process (GO:0044699);; biological process: biological regulation (GO:0065007);; molecular function: catalytic activity (GO:0003824);; molecular function: binding (GO:0005488);; cellular component: extracellular region (GO:0005576);; cellular component: extra…
gene16847	GSTT1	32.5294	3266	33.5923	3111	36.2346	4399	34.9362	3489	22.4609	1787	22.3498	2235	19.2285	2189	21.6861	2320	4.3432e-14	0.603501	up	[O]	Posttranslational modification, protein turnover, chaperones	Molecular Function: glutathione transferase activity (GO:0004364);; Cellular Component: cytoplasm (GO:0005737);;	K00799|0|gga:396322|GSTT1; glutathione S-transferase theta 1 (EC:2.5.1.18); K00799 glutathione S-transferase [EC:2.5.1.18] (A)	Glutathione metabolism (ko00480);; Metabolism of xenobiotics by cytochrome P450 (ko00980);; Drug metabolism - cytochrome P450 (ko00982)	[O]	Posttranslational modification, protein turnover, chaperones	Glutathione S-transferase, C-terminal domain;; Glutathione S-transferase, N-terminal domain;; Glutathione S-transferase, N-terminal domain	Glutathione S-transferase theta-1 GN=GSTT1 OS=Gallus gallus (Chicken) PE=1 SV=3	O	Posttranslational modification, protein turnover, chaperones	glutathione S-transferase theta-1 [Gallus gallus]	molecular function: catalytic activity (GO:0003824);; biological process: metabolic process (GO:0008152);; cellular component: cell (GO:0005623);; cellular component: cell part (GO:0044464)
gene16857	GGT5	4.77837	1111	3.94605	981	4.6395	1330	4.73198	1072	1.15681	229	1.08848	283	0.988245	279	0.910379	251	1.99428e-81	1.91564	up	[E]	Amino acid transport and metabolism	Molecular Function: gamma-glutamyltransferase activity (GO:0003840);; Cellular Component: plasma membrane (GO:0005886);; Biological Process: glutathione metabolic process (GO:0006749);; Biological Process: inflammatory response (GO:0006954);; Biological Process: leukotriene biosynthetic process (GO:0019370);;	K18592|0|gga:416943|GGT5, GGTLA1; gamma-glutamyltransferase 5; K18592 gamma-glutamyltranspeptidase / glutathione hydrolase / leukotriene-C4 hydrolase [EC:2.3.2.2 3.4.19.13 3.4.19.14] (A)	Taurine and hypotaurine metabolism (ko00430);; Cyanoamino acid metabolism (ko00460);; Glutathione metabolism (ko00480);; Arachidonic acid metabolism (ko00590)	[E]	Amino acid transport and metabolism	Gamma-glutamyltranspeptidase	--	E	Amino acid transport and metabolism	PREDICTED: gamma-glutamyltransferase 5 isoform X3 [Gallus gallus]	molecular function: catalytic activity (GO:0003824);; biological process: metabolic process (GO:0008152);; cellular component: cell (GO:0005623);; cellular component: membrane (GO:0016020);; cellular component: cell part (GO:0044464);; biological process: cellular process (GO:0009987);; biological process: single-organism process (GO:0044699);; biological process: response to stimulus (GO:0050896)
gene16859	GGT1	0.277384	41	0.245549	35	0.188764	33	0.237089	34	0.022767	3	0.075812	12	0.049502	9	0.103039	17	0.000268274	0.980569	up	[E]	Amino acid transport and metabolism	Biological Process: regulation of immune system process (GO:0002682);; Molecular Function: gamma-glutamyltransferase activity (GO:0003840);; Biological Process: glutathione biosynthetic process (GO:0006750);; Biological Process: spermatogenesis (GO:0007283);; Biological Process: cysteine biosynthetic process (GO:0019344);; Biological Process: regulation of inflammatory response (GO:0050727);;	K18592|0|gga:416945|GGT1, GGT2; gamma-glutamyltransferase 1; K18592 gamma-glutamyltranspeptidase / glutathione hydrolase / leukotriene-C4 hydrolase [EC:2.3.2.2 3.4.19.13 3.4.19.14] (A)	Taurine and hypotaurine metabolism (ko00430);; Cyanoamino acid metabolism (ko00460);; Glutathione metabolism (ko00480);; Arachidonic acid metabolism (ko00590)	[E]	Amino acid transport and metabolism	Gamma-glutamyltranspeptidase	--	E	Amino acid transport and metabolism	PREDICTED: gamma-glutamyltranspeptidase 1 isoform X11 [Gallus gallus]	biological process: biological regulation (GO:0065007);; molecular function: catalytic activity (GO:0003824);; biological process: metabolic process (GO:0008152);; biological process: cellular process (GO:0009987);; biological process: single-organism process (GO:0044699);; biological process: reproduction (GO:0000003);; biological process: reproductive process (GO:0022414);; biological process: …
gene16869	RAB36	0.975792	238	1.01079	238	0.97362	283	1.18186	281	0.581059	109	0.519461	127	0.673298	183	0.655589	171	3.56978e-06	0.665777	up	[R]	General function prediction only	Molecular Function: GTP binding (GO:0005525);; Biological Process: small GTPase mediated signal transduction (GO:0007264);; Biological Process: protein transport (GO:0015031);;	K07922|2.99668e-172|gga:416953|RAB36; RAB36, member RAS oncogene family; K07922 Ras-related protein Rab-36 (A)	--	[U]	Intracellular trafficking, secretion, and vesicular transport	Ras family;; Miro-like protein;; ADP-ribosylation factor family;; Gtr1/RagA G protein conserved region;; 50S ribosome-binding GTPase;; Elongation factor Tu GTP binding domain	Ras-related protein ORAB-1 OS=Diplobatis ommata (Ocellated electric ray) PE=2 SV=1	U	Intracellular trafficking, secretion, and vesicular transport	PREDICTED: ras-related protein Rab-36 isoform X3 [Gallus gallus]	molecular function: binding (GO:0005488);; biological process: cellular process (GO:0009987);; biological process: signaling (GO:0023052);; biological process: single-organism process (GO:0044699);; biological process: response to stimulus (GO:0050896);; biological process: biological regulation (GO:0065007);; biological process: localization (GO:0051179)
gene16895	UNC119B	7.23015	1746	7.32	1713	7.08647	2035	6.9718	1641	10.4634	1939	10.964	2645	10.79	2913	10.7887	2788	5.31738e-43	-0.630493	down	--	--	Biological Process: nervous system development (GO:0007399);; Molecular Function: lipid binding (GO:0008289);; Cellular Component: ciliary transition zone (GO:0035869);; Biological Process: lipoprotein transport (GO:0042953);; Biological Process: cilium morphogenesis (GO:0060271);; Biological Process: Kupffer's vesicle development (GO:0070121);;	--	--	[UT]	Intracellular trafficking, secretion, and vesicular transport;; Signal transduction mechanisms	GMP-PDE, delta subunit	Protein unc-119 homolog B-A GN=unc119b-a OS=Xenopus laevis (African clawed frog) PE=2 SV=1	TU	Signal transduction mechanisms;; Intracellular trafficking, secretion, and vesicular transport	PREDICTED: protein unc-119 homolog B [Gallus gallus]	biological process: multicellular organismal process (GO:0032501);; biological process: developmental process (GO:0032502);; biological process: single-organism process (GO:0044699);; molecular function: binding (GO:0005488);; cellular component: cell (GO:0005623);; cellular component: organelle (GO:0043226);; cellular component: organelle part (GO:0044422);; cellular component: cell part (GO:004…
gene16919	CIT	3.73461	1735	3.2007	1446	3.38492	1882	3.94918	1724	1.47728	543	1.17885	594	1.54802	787	1.48215	746	8.24856e-40	1.20171	up	[RTKL]	General function prediction only;; Signal transduction mechanisms;; Transcription;; Replication, recombination and repair	Biological Process: mitotic sister chromatid segregation (GO:0000070);; Biological Process: cytokinesis (GO:0000910);; Cellular Component: ruffle (GO:0001726);; Molecular Function: protein serine/threonine kinase activity (GO:0004674);; Molecular Function: small GTPase regulator activity (GO:0005083);; Molecular Function: ATP binding (GO:0005524);; Molecular Function: phospholipid binding (GO:000…	K16308|0|gga:416984|CIT; citron (rho-interacting, serine/threonine kinase 21); K16308 citron Rho-interacting kinase [EC:2.7.11.1] (A)	--	[T]	Signal transduction mechanisms	CNH domain;; Protein kinase domain;; Protein tyrosine kinase	RAC-beta serine/threonine-protein kinase A GN=akt2-a OS=Xenopus laevis (African clawed frog) PE=2 SV=1	T	Signal transduction mechanisms	PREDICTED: citron Rho-interacting kinase isoform X11 [Gallus gallus]	biological process: cellular process (GO:0009987);; biological process: single-organism process (GO:0044699);; biological process: cellular component organization or biogenesis (GO:0071840);; cellular component: cell (GO:0005623);; cellular component: cell part (GO:0044464);; molecular function: catalytic activity (GO:0003824);; biological process: metabolic process (GO:0008152);; molecular funct…
gene16932	C11ORF85	0.460763	33	0.587375	42	0.572933	50	0.661949	35	0.993676	52	1.29944	96	0.612686	52	0.848702	64	0.00781333	-0.632246	down	--	--	--	--	--	--	--	Domain of unknown function (DUF4544)	--	S	Function unknown	PREDICTED: uncharacterized protein LOC416993 isoform X3 [Gallus gallus]	--
gene16942	POLE	5.52416	2141	4.6705	1692	4.49461	2085	4.31562	1650	2.77247	784	2.29751	855	2.70376	1040	2.22586	877	3.86082e-20	0.93465	up	[L]	Replication, recombination and repair	Biological Process: G1/S transition of mitotic cell cycle (GO:0000082);; Molecular Function: nucleotide binding (GO:0000166);; Biological Process: DNA synthesis involved in DNA repair (GO:0000731);; Molecular Function: DNA binding (GO:0003677);; Molecular Function: chromatin binding (GO:0003682);; Molecular Function: DNA-directed DNA polymerase activity (GO:0003887);; Biological Process: DNA repl…	K02324|0|gga:416997|POLE; polymerase (DNA directed), epsilon, catalytic subunit; K02324 DNA polymerase epsilon subunit 1 [EC:2.7.7.7] (A)	Purine metabolism (ko00230);; Pyrimidine metabolism (ko00240);; DNA replication (ko03030);; Base excision repair (ko03410);; Nucleotide excision repair (ko03420)	[L]	Replication, recombination and repair	Domain of unknown function (DUF1744);; DNA polymerase family B, exonuclease domain;; DNA polymerase family B;; Predicted 3'-5' exonuclease related to the exonuclease domain of PolB;; RNase_H superfamily	--	L	Replication, recombination and repair	PREDICTED: DNA polymerase epsilon catalytic subunit A isoform X1 [Gallus gallus]	biological process: cellular process (GO:0009987);; biological process: single-organism process (GO:0044699);; molecular function: binding (GO:0005488);; biological process: metabolic process (GO:0008152);; molecular function: catalytic activity (GO:0003824);; cellular component: cell (GO:0005623);; cellular component: membrane-enclosed lumen (GO:0031974);; cellular component: macromolecular comp…
gene16977	LIF	6.79733	668	7.86972	689	7.77589	833	7.33896	645	13.9779	1074	13.9921	1367	14.883	1607	15.8642	1392	1.26778e-51	-1.03487	down	--	--	--	K05419|1.88214e-152|gga:427718|LIF; leukemia inhibitory factor; K05419 leukemia inhibitory factor (A)	Cytokine-cytokine receptor interaction (ko04060);; Jak-STAT signaling pathway (ko04630)	--	--	LIF / OSM family	--	K	Transcription	PREDICTED: leukemia inhibitory factor [Gallus gallus]	--
gene16978	HORMAD2	2.94624	612	2.97336	822	2.37806	898	2.61366	838	4.10138	1126	3.42231	1071	4.47681	1463	2.18062	1069	8.5191e-06	-0.64707	down	--	--	Cellular Component: nucleus (GO:0005634);; Cellular Component: chromosome (GO:0005694);; Biological Process: meiotic sister chromatid cohesion (GO:0051177);;	--	--	[B]	Chromatin structure and dynamics	HORMA domain	HORMA domain-containing protein 1 GN=hormad1 OS=Xenopus laevis (African clawed frog) PE=2 SV=1	B	Chromatin structure and dynamics	PREDICTED: HORMA domain-containing protein 2 isoform X10 [Gallus gallus]	cellular component: cell (GO:0005623);; cellular component: organelle (GO:0043226);; cellular component: cell part (GO:0044464);; biological process: reproduction (GO:0000003);; biological process: cellular process (GO:0009987);; biological process: single-organism process (GO:0044699);; biological process: cellular component organization or biogenesis (GO:0071840)
gene17002	TESC	28.7091	1388	28.3452	1330	31.74	1826	27.5875	1300	38.9237	1445	50.8225	2456	44.9548	2429	45.2767	2342	5.96214e-13	-0.655442	down	--	--	Molecular Function: magnesium ion binding (GO:0000287);; Molecular Function: protein kinase inhibitor activity (GO:0004860);; Molecular Function: calcium ion binding (GO:0005509);; Cellular Component: nucleus (GO:0005634);; Cellular Component: cytoplasm (GO:0005737);; Biological Process: negative regulation of cell proliferation (GO:0008285);; Molecular Function: phosphatase inhibitor activity (G…	K17612|5.58268e-157|gga:771113|TESC, TSC; tescalcin; K17612 calcineurin B homologous protein 3 (A)	--	[T]	Signal transduction mechanisms	EF hand	Calcineurin B homologous protein 3 OS=Gallus gallus (Chicken) PE=2 SV=1	T	Signal transduction mechanisms	calcineurin B homologous protein 3 [Gallus gallus]	molecular function: binding (GO:0005488);; molecular function: enzyme regulator activity (GO:0030234);; biological process: biological regulation (GO:0065007);; cellular component: cell (GO:0005623);; cellular component: organelle (GO:0043226);; cellular component: cell part (GO:0044464);; cellular component: membrane (GO:0016020);; cellular component: membrane part (GO:0044425);; biological proc…
[truncated: 885 more rows]

## Sheet: poGC(GO)
Category	Term	Count	%	PValue	Genes	List Total	Pop Hits	Pop Total	Fold Enrichment	Bonferroni	Benjamini	FDR
GOTERM_BP_DIRECT	GO:0051301~cell division	21	0.0114099	3.81071e-06	KIF14, ITGB3BP, CDK1, NUF2, KIF18B, BIRC5, NDC80, SPDL1, SMC2, CENPJ, NCAPD2, NCAPH, CCNB3, CCNB2, APITD1, KATNA1, SPG20, CENPW, CENPT, MASTL, CCNA2	806	73	8994	3.21007	0.00976084	0.00976084	0.00674457
GOTERM_BP_DIRECT	GO:0007155~cell adhesion	28	0.0152132	2.18743e-05	CTNNAL1, OPCML, IGFBP7, ITGB5, KITLG, POSTN, NEO1, ALCAM, NOV, CD44, COL6A3, TGFBI, RHOB, THBS1, COL8A1, THBS2, CYR61, NRXN3, CNTN6, LPP, PODXL, ITGA1, LAMA2, TNFAIP6, ITGA9, VWF, CNTN1, HAS2	806	129	8994	2.42207	0.0547493	0.02776	0.0387095
GOTERM_BP_DIRECT	GO:0030335~positive regulation of cell migration	22	0.0119532	0.000123352	DRD1, WNT5B, FLT1, ARHGEF39, LYN, PDGFA, PODXL, EDN1, SEMA5B, SEMA6D, SEMA3E, CEMIP, SEMA3D, SEMA3C, PDGFC, HAS2, LAMB1, PLAU, MYLK, TWIST1, CYR61, F2R	806	98	8994	2.50504	0.272053	0.100434	0.218102
[truncated: 189 more rows]

## Sheet: poGC(KEGG)
Category	Term	Count	%	PValue	Genes	List Total	Pop Hits	Pop Total	Fold Enrichment	Bonferroni	Benjamini	FDR
[truncated: 98 more rows]

## Sheet: phGC(DEGs)
#ID	gene_name	T10_FPKM	T10_count	T11_FPKM	T11_count	T12_FPKM	T12_count	T13_FPKM	T13_count	T14_FPKM	T14_count	T15_FPKM	T15_count	T16_FPKM	T16_count	T9_FPKM	T9_count	Pvalue	log2FC	regulated	COG_class	COG_class_annotation	GO_annotation	KEGG_annotation	KEGG_pathway_annotation	KOG_class	KOG_class_annotation	Pfam_annotation	Swiss_Prot_annotation	eggNOG_class	eggNOG_class_annotation	NR_annotation	GO_second_level_annotation
[truncated: 775 more rows]

[truncated: 2 more sheets: phGC(GO), phGC(KEGG)]
