# Supplementary material for: Transcriptome sequencing revealed that knocking down FOXL2 affected cell proliferation, the cell cycle, and DNA replication in chicken pre-ovulatory follicle cells
Source: PLoS One. 2020 Jul 9;15(7):e0234795. doi: 10.1371/journal.pone.0234795 (PMC7347172; doi:10.1371/journal.pone.0234795)
Supplement: S2 File — (XLSX) [file pone.0234795.s005.xlsx]

## Sheet: 工作表1
	poGCs
		Gene symbol	fold change	log2(FOXL2-BGCs/CTRL-BGCs)	regulated	gene_name	Pvalue	log2FC(FOXL2-siRNA/NC-siRNA)	regulated
		ABCA1	1.8852	0.914721	up	ABCA1	5.03823e-18	0.848012	up
		ACKR4	1.62454	0.700031	up	ACKR4	1.09408e-16	-0.74775	down
		ARID5B	1.75606	-0.812343	down	ARID5B	8.01049e-08	-0.80962	down
		ARSI	1.6186	-0.694749	down	ARSI	0.000657506	0.594392	up
		ATP11A	2.02615	1.01874	up	ATP11A	1.00342e-08	-0.608146	down
		BHMT	1.66408	-0.734721	down	BHMT	8.16008e-118	-1.97079	down
		CCDC88C	1.56098	0.64245	up	CCDC88C	2.04721e-24	-0.672018	down
		CD44	1.50556	-0.590296	down	CD44	2.51871e-12	-0.746171	down
		CHN2	1.58639	0.665752	up	CHN2	4.49358e-11	-0.88018	down
		CMBL	1.68779	0.755138	up	CMBL	1.1559e-53	3.13677	up
		EDN1	1.67874	0.747375	up	EDN1	9.90219e-46	-0.949113	down
		FBXO32	1.95307	0.965744	up	FBXO32	9.47467e-15	-0.725474	down
		GUCY2C	1.62574	0.701094	up	GUCY2C	3.06643e-09	-0.620815	down
		IL8L2	2.59594	1.37626	up	IL8L2	1.99397e-21	-0.789119	down
		LOC423478	1.59632	0.674751	up	LOC423478	9.43687e-18	-0.649048	down
		NAV2	1.68816	-0.755449	down	NAV2	1.70499e-63	-0.905557	down
		PLEKHS1	2.24083	1.16403	up	PLEKHS1	0.000179419	-0.714247	down
		PLSCR1	1.54695	-0.629428	down	PLSCR1	9.7086e-33	0.873131	up
		PROK2	1.50609	-0.590806	down	PROK2	0.0018067	0.735126	up
		PTGS2	1.63577	-0.709974	down	PTGS2	1.78344e-44	-1.07504	down
		SLBP	1.91032	0.933812	up	SLBP	8.29834e-15	0.907538	up
		STC1	1.51	0.594549	up	STC1	5.05263e-15	-0.66062	down
		STC2	1.80357	-0.850857	down	STC2	5.87651e-20	1.25267	up
		TNFAIP6	1.6653	0.735785	up	TNFAIP6	2.91158e-06	-0.657734	down
		WASF3	2.11237	1.07886	up	WASF3	9.12243e-16	-0.76632	down
	phGCs
		Gene symbol	fold change	log2(FOXL2-SGCs/CTRL-SGCs)	regulated	gene_name	Pvalue	log2FC	regulated
		ACKR4	3.3782	1.75625	up	ACKR4	0.000275522	-1.54122	down
		CCL4	2.06664	1.04729	up	CCL4	2.05316e-11	-1.30673	down
		CH25H	2.02928	1.02097	up	CH25H	1.10761e-05	-1.73878	down
		CORO2A	1.81416	0.859304	up	CORO2A	6.70331e-07	0.755887	up
		DCP2	1.69797	-0.763815	down	DCP2	0.0353041	0.695834	up
		IRF1	1.66799	0.738114	up	IRF1	4.47267e-06	-1.12864	down
		MAP3K8	3.55714	1.83072	up	MAP3K8	0.0483511	0.819734	up
		MPP5	1.66199	-0.732915	down	MPP5	0.0028903	0.595695	up
		NUAK2	2.34043	1.22677	up	NUAK2	0.00101147	-0.933708	down
		PLCL1	2.07607	-1.05385	down	PLCL1	0.000215909	1.27645	up
		RAB11FIP4	1.71041	-0.774346	down	RAB11FIP4	4.49901e-08	0.831772	up
		SHC4	1.68978	0.756833	up	SHC4	1.49982e-07	1.02293	up
		SLC1A6	2.93902	1.55534	up	SLC1A6	8.6934e-07	1.20184	up
		THBS1	1.75544	-0.811836	down	THBS1	0.000157634	-0.618874	down
		TNFRSF6B	1.8935	0.921057	up	TNFRSF6B	0.0125459	-0.855431	down
		ZC3HC1	1.66918	-0.739142	down	ZC3HC1	0.000112572	-0.860776	down
